# Supplementary material for: Prevalence of hypothermia on admission to recovery room remains high despite a large use of forced-air warming devices: Findings of a non-randomized observational multicenter and pragmatic study on perioperative hypothermia prevalence in France
Source: PLoS One. 2019 Dec 23;14(12):e0226038. doi: 10.1371/journal.pone.0226038 (PMC6927638; doi:10.1371/journal.pone.0226038)
Supplement: S1 Appendix — (XLSX) [file pone.0226038.s001.xlsx]

## Sheet: HYPOTHERMIE_IQ_20170329
I_TRIGRAMME	I_NUMEROOBS	I_NUMERO_CENTRE	I_NUMERO_PATIENT	I_datenais	I_NOM	I_PRENOM	I_TAILLE	I_TAILLE_ND	I_POIDS	I_POIDS_ND	I_SEXE	I_ASA	I_ASA_ND	I_HB	I_CRITINCL1	I_CRITINCL2	I_CRITINCL3	I_CRITINCL4	I_CRITINCL5	I_CRITINCL6	I_CRITINCL7	I_CRITNONINCL1	I_CRITNONINCL2	I_CRITNONINCL3	I_CRITNONINCL4	I_CRITNONINCL5	I_CRITNONINCL6	I_DATEINCLUSION	I_ATCD1	I_ATCD2	I_ATCD3	I_ATCD4	I_ATCD5	I_ATCD6	I_ATCD7	I_ATCD8	I_ATCD9	T_TTT1_3j-24hAVANT	T_TTT1_24h_6hAVANT	T_TTT1_6hAVANT	T_TTT1_BLOC	T_TTT1_SSPI	T_TTT2_3j-24hAVANT	T_TTT2_24h_6hAVANT	T_TTT2_6hAVANT	T_TTT2_BLOC	T_TTT2_SSPI	T_TTT3_3j-24hAVANT	T_TTT3_24h_6hAVANT
JSS	0001	004	0006	05/1943	C	A	173		74		Masculin	3		Oui	Oui	Oui	Oui	Oui	Oui	Oui	Oui	Non	Non	Non	Non	Non	Non	22/01/2015	Non	Non	Non	Non	Non	Non	Non	Non	Non	Non	Non	Non	Non	Non	Non	Non	Non	Non	Non	Non	Non
JSS	0002	004	0001	03/1948	R	S	150		62		Féminin	2		Oui	Oui	Oui	Oui	Oui	Oui	Oui	Oui	Non	Non	Non	Non	Non	Non	19/01/2015	Non	Non	Oui	Non	Non	Non	Non	Non	Non	Non	Non	Non	Non	Non	Non	Non	Non	Non	Non	Non	Non
JSS	0003	004	0004	08/1943	O	M	158		48		Féminin	2		Oui	Oui	Oui	Oui	Oui	Oui	Oui	Oui	Non	Non	Non	Non	Non	Non	21/01/2015	Non	Non	Oui	Non	Non	Non	Non	Non	Non	Non	Non	Non	Non	Non	Non	Non	Non	Non	Non	Non	Non
JSS	0004	004	0003	07/1966	M	B	171		71		Masculin	2		Oui	Oui	Oui	Oui	Oui	Oui	Oui	Oui	Non	Non	Non	Non	Non	Non	20/01/2015	Non	Non	Non	Non	Non	Non	Non	Non	Non	Non	Non	Non	Non	Non	Non	Non	Non	Non	Non	Non	Non
JSS	0005	004	0005	01/1955	D	M	165		44		Féminin	2		Oui	Oui	Oui	Oui	Oui	Oui	Oui	Oui	Non	Non	Non	Non	Non	Non	21/01/2015	Non	Non	Non	Non	Non	Non	Non	Non	Non	Non	Non	Non	Non	Non	Non	Non	Non	Non	Non	Non	Non
JSS	0006	004	0002	06/1957	G	S	170		70		Masculin	2		Oui	Oui	Oui	Oui	Oui	Oui	Oui	Oui	Non	Non	Non	Non	Non	Non	20/01/2015	Non	Non	Non	Oui	Non	Non	Non	Non	Oui	Oui	Non	Non	Non	Non	Non	Non	Non	Non	Non	Non	Non
JSS	0007	004	0007	08/1969	B	M	165		62		Masculin	2		Oui	Oui	Oui	Oui	Oui	Oui	Oui	Oui	Non	Non	Non	Non	Non	Non	22/01/2015	Non	Non	Non	Non	Non	Non	Non	Non	Non	Non	Non	Non	Non	Non	Non	Non	Non	Non	Non	Non	Non
JSS	0008	004	0008	11/1947	B	D	173		80		Masculin	2		Oui	Oui	Oui	Oui	Oui	Oui	Oui	Oui	Non	Non	Non	Non	Non	Non	23/01/2015	Non	Non	Non	Non	Non	Non	Non	Non	Non	Non	Non	Non	Non	Non	Non	Non	Non	Non	Non	Non	Non
JSS	0009	004	0009	05/1962	G	D	170		100		Masculin	3		Oui	Oui	Oui	Oui	Oui	Oui	Oui	Oui	Non	Non	Non	Non	Non	Non	23/01/2015	Non	Oui	Oui	Non	Oui	Oui	Non	Non	Oui	Non	Non	Non	Non	Non	Non	Non	Non	Non	Non	Non	Non
JSS	0010	004	0010	04/1964	D	A	174		80		Masculin	2		Oui	Oui	Oui	Oui	Oui	Oui	Oui	Oui	Non	Non	Non	Non	Non	Non	26/01/2015	Non	Non	Non	Non	Non	Non	Non	Non	Non	Non	Non	Non	Non	Non	Non	Non	Non	Non	Non	Non	Non
JSS	0011	004	0011	02/1957	S	X	172		57		Masculin	1		Oui	Oui	Oui	Oui	Oui	Oui	Oui	Oui	Non	Non	Non	Non	Non	Non	26/01/2015	Non	Non	Non	Non	Non	Non	Non	Non	Non	Non	Non	Non	Non	Non	Non	Non	Non	Non	Non	Non	Non
JSS	0012	004	0012	07/1939	L	O	155		54		Féminin	2		Oui	Oui	Oui	Oui	Oui	Oui	Oui	Oui	Non	Non	Non	Non	Non	Non	26/01/2015	Non	Non	Non	Non	Non	Non	Non	Non	Non	Non	Non	Non	Non	Non	Non	Non	Non	Non	Non	Non	Non
JSS	0013	004	0013	05/1957	L	J	181		71		Masculin	2		Oui	Oui	Oui	Oui	Oui	Oui	Oui	Oui	Non	Non	Non	Non	Non	Non	27/01/2015	Non	Non	Non	Non	Non	Non	Non	Non	Non	Non	Non	Non	Non	Non	Non	Non	Non	Non	Non	Non	Non
JSS	0014	004	0014	04/1943	L	E	175		81		Masculin	2		Oui	Oui	Oui	Oui	Oui	Oui	Oui	Oui	Non	Non	Non	Non	Non	Non	27/01/2015	Non	Non	Non	Non	Non	Non	Non	Non	Non	Non	Non	Non	Non	Non	Non	Non	Non	Non	Non	Non	Non
CHD	0015	001	0001	08/1939	B	J	175		77		Masculin	1		Oui	Oui	Oui	Oui	Oui	Oui	Oui	Oui	Non	Non	Non	Non	Non	Non	08/10/2014	Non	Non	Non	Non	Non	Non	Non	Non	Non	Non	Non	Non	Non	Non	Non	Non	Non	Non	Non	Non	Non
AJC	0016	001	0002	11/1914	B	T	160		55		Féminin	3		Oui	Oui	Oui	Oui	Oui	Oui	Oui	Oui	Non	Non	Non	Non	Non	Non	09/10/2014	Non	Non	Oui	Non	Non	Non	Non	Non	Non	Non	Non	Non	Non	Non	Oui	Oui	Non	Non	Non	Non	Non
CHD	0017	001	0003	07/1941	C	J	153		44		Féminin	2		Oui	Oui	Oui	Oui	Oui	Oui	Oui	Oui	Non	Non	Non	Non	Non	Non	13/10/2014	Non	Non	Non	Non	Non	Non	Non	Non	Non	Non	Non	Non	Non	Non	Non	Non	Non	Non	Non	Non	Non
CHD	0018	001	0004	11/1956	F	E	164		75		Féminin	2		Oui	Oui	Oui	Oui	Oui	Oui	Oui	Oui	Non	Non	Non	Non	Non	Non	13/10/2014	Non	Oui	Non	Non	Non	Non	Non	Non	Non	Non	Non	Non	Non	Non	Non	Non	Non	Non	Non	Non	Non
CHD	0019	001	0005	08/1948	J	F	182		80		Masculin	3		Oui	Oui	Oui	Oui	Oui	Oui	Oui	Oui	Non	Non	Non	Non	Non	Non	15/10/2014	Non	Oui	Oui	Non	Non	Non	Oui	Non	Non	Oui	Oui	Non	Non	Non	Non	Non	Non	Non	Non	Non	Non
AJC	0020	001	0006	09/1946	L	G	168		73		Masculin	3		Oui	Oui	Oui	Oui	Oui	Oui	Oui	Oui	Non	Non	Non	Non	Non	Non	27/10/2014	Non	Non	Oui	Non	Non	Non	Non	Non	Non	Non	Non	Non	Non	Non	Non	Non	Non	Non	Non	Non	Non
CHD	0021	001	0007	11/1941	J	M	167		54		Masculin	3		Oui	Oui	Oui	Oui	Oui	Oui	Oui	Oui	Non	Non	Non	Non	Non	Non	28/10/2014	Non	Non	Non	Non	Non	Non	Non	Non	Oui	Oui	Non	Non	Non	Non	Non	Non	Non	Non	Non	Non	Non
CHD	0022	001	0008	07/1957	S	V	165		58		Féminin	1		Non	Oui	Oui	Oui	Oui	Oui	Oui	Oui	Non	Non	Non	Non	Non	Non	28/10/2014	Non	Non	Non	Non	Non	Non	Non	Non	Non	Non	Non	Non	Non	Non	Non	Non	Non	Non	Non	Non	Non
AJC	0023	001	0009	01/1965	A	S	177		105		Féminin	1		Oui	Oui	Oui	Oui	Oui	Oui	Oui	Oui	Non	Non	Non	Non	Non	Non	28/10/2014	Non	Non	Non	Non	Non	Non	Non	Non	Non	Non	Non	Non	Non	Non	Non	Non	Non	Non	Non	Non	Non
CHD	0024	001	0010	08/1959	D	H	170		63		Féminin	1		Oui	Oui	Oui	Oui	Oui	Oui	Oui	Oui	Non	Non	Non	Non	Non	Non	28/10/2014	Non	Non	Non	Non	Non	Non	Non	Non	Non	Non	Non	Non	Non	Non	Non	Non	Non	Non	Non	Non	Non
AJC	0025	001	0011	03/1951	P	C	174		92		Masculin	2		Oui	Oui	Oui	Oui	Oui	Oui	Oui	Oui	Non	Non	Non	Non	Non	Non	29/10/2014	Non	Non	Non	Non	Non	Non	Non	Non	Non	Non	Non	Non	Non	Non	Non	Non	Non	Non	Non	Non	Non
CHD	0026	001	0012	12/1954	K	N	180		107		Masculin	2		Non	Oui	Oui	Oui	Oui	Oui	Oui	Oui	Non	Non	Non	Non	Non	Non	30/10/2014	Non	Non	Non	Non	Non	Non	Non	Non	Oui	Non	Non	Non	Non	Non	Non	Non	Non	Non	Non	Non	Non
CHD	0027	001	0013	03/1957	S	H	159		88		Féminin	2		Oui	Oui	Oui	Oui	Oui	Oui	Oui	Oui	Non	Non	Non	Non	Non	Non	30/10/2014	Non	Oui	Oui	Non	Non	Non	Non	Non	Non	Oui	Non	Non	Non	Non	Non	Non	Non	Non	Non	Non	Non
AJC	0028	001	0014	07/1953	D	M	161		70		Féminin	2		Non	Oui	Oui	Oui	Oui	Oui	Oui	Oui	Non	Non	Non	Non	Non	Non	30/10/2014	Non	Non	Non	Non	Non	Non	Non	Non	Non	Non	Non	Non	Non	Non	Non	Non	Non	Non	Non	Non	Non
CHD	0029	001	0015	07/1927	P	M	173		67		Masculin	3		Oui	Oui	Oui	Oui	Oui	Oui	Oui	Oui	Non	Non	Non	Non	Non	Non	30/10/2014	Oui	Non	Oui	Non	Non	Non	Non	Non	Non	Oui	Non	Non	Non	Non	Non	Non	Non	Non	Non	Non	Non
AJC	0030	001	0016	04/1946	M	G	176		90		Masculin	2		Oui	Oui	Oui	Oui	Oui	Oui	Oui	Oui	Non	Non	Non	Non	Non	Non	30/10/2014	Non	Non	Non	Non	Non	Non	Non	Non	Non	Non	Non	Non	Non	Non	Non	Non	Non	Non	Non	Non	Non
CHD	0031	002	0001	02/1968	P	B	163		55		Féminin	1		Oui	Oui	Oui	Oui	Oui	Oui	Oui	Oui	Non	Non	Non	Non	Non	Non	05/01/2015	Non	Non	Non	Non	Non	Non	Non	Non	Non	Non	Non	Non	Non	Non	Non	Non	Non	Non	Non	Non	Non
AJC	0032	002	0002	07/1953	B	D	190		99		Masculin	1		Oui	Oui	Oui	Oui	Oui	Oui	Oui	Oui	Non	Non	Non	Non	Non	Non	06/01/2015	Non	Non	Oui	Non	Non	Non	Oui	Non	Non	Oui	Oui	Non	Non	Non	Non	Non	Non	Non	Non	Non	Non
CHD	0033	002	0003	01/1932	C	M	160		60		Féminin	2		Oui	Oui	Oui	Oui	Oui	Oui	Oui	Oui	Non	Non	Non	Non	Non	Non	27/02/2015	Oui	Non	Oui	Non	Non	Non	Non	Non	Non	Oui	Oui	Non	Non	Non	Non	Non	Non	Oui	Non	Non	Non
AJC	0034	003	0001	09/1932	G	F	170		80		Masculin	3		Oui	Oui	Oui	Oui	Oui	Oui	Oui	Oui	Non	Non	Non	Non	Non	Non	19/01/2015	Non	Non	Oui	Oui	Non	Non	Non	Non	Oui	Oui	Non	Non	Non	Non	Non	Non	Non	Non	Non	Non	Non
CHD	0035	003	0002	05/1949	L	M	167		81		Féminin	2		Oui	Oui	Oui	Oui	Oui	Oui	Oui	Oui	Non	Non	Non	Non	Non	Non	19/01/2015	Non	Non	Non	Non	Oui	Non	Non	Non	Oui	Non	Non	Non	Non	Non	Non	Non	Non	Non	Non	Non	Non
AJC	0036	003	0003	05/1949	L	C	169		62		Masculin	2		Oui	Oui	Oui	Oui	Oui	Oui	Oui	Oui	Non	Non	Non	Non	Non	Non	19/01/2015	Non	Non	Oui	Non	Non	Non	Oui	Non	Non	Non	Non	Non	Non	Non	Non	Non	Non	Non	Non	Non	Non
AJC	0037	003	0004	07/1929	D	P	172		105		Masculin	2		Oui	Oui	Oui	Oui	Oui	Oui	Oui	Oui	Non	Non	Non	Non	Non	Non	20/01/2015	Non	Oui	Oui	Non	Non	Non	Non	Non	Non	Oui	Oui	Non	Non	Non	Non	Non	Non	Non	Non	Non	Non
AJC	0038	003	0005	08/1927	G	S	172		86		Masculin	4		Oui	Oui	Oui	Oui	Oui	Oui	Oui	Oui	Non	Non	Non	Non	Non	Non	20/01/2015	Oui	Non	Oui	Oui	Non	Oui	Oui	Non	Oui	Oui	Oui	Non	Non	Non	Non	Non	Non	Non	Non	Non	Non
AJC	0039	003	0006	10/1952	D	R	160		64		Féminin	3		Oui	Oui	Oui	Oui	Oui	Oui	Oui	Oui	Non	Non	Non	Non	Non	Non	20/01/2015	Non	Non	Non	Non	Non	Non	Non	Non	Non	Non	Non	Non	Non	Non	Non	Non	Non	Non	Non	Non	Non
AJC	0040	003	0007	06/1947	B	A	172		86		Masculin	3		Oui	Oui	Oui	Oui	Oui	Oui	Oui	Oui	Non	Non	Non	Non	Non	Non	20/01/2015	Oui	Oui	Oui	Oui	Non	Non	Non	Non	Oui	Non	Non	Non	Non	Non	Non	Non	Non	Non	Non	Non	Non
AJC	0041	003	0008	08/1939	A	P	165		80		Féminin	3		Oui	Oui	Oui	Oui	Oui	Oui	Oui	Oui	Non	Non	Non	Non	Non	Non	21/01/2015	Oui	Non	Oui	Non	Non	Oui	Non	Non	Oui	Non	Non	Non	Non	Non	Non	Non	Non	Non	Non	Non	Non
CHD	0042	003	0009	08/1944	J	R	173		105		Masculin	2		Oui	Oui	Oui	Oui	Oui	Oui	Oui	Oui	Non	Non	Non	Non	Non	Non	21/01/2015	Non	Non	Oui	Non	Non	Non	Non	Non	Non	Oui	Non	Non	Non	Non	Oui	Oui	Non	Non	Non	Non	Non
AJC	0043	003	0010	05/1955	G	F	170		100		Féminin	1		Oui	Oui	Oui	Oui	Oui	Oui	Oui	Oui	Non	Non	Non	Non	Non	Non	21/01/2015	ND	Oui	Oui	Non	Non	Non	Non	Non	Oui	Non	Non	Non	Non	Non	Non	Non	Non	Non	Non	Non	Non
CHD	0044	003	0011	08/1944	L	D	180		90		Masculin	2		Oui	Oui	Oui	Oui	Oui	Oui	Oui	Oui	Non	Non	Non	Non	Non	Non	22/01/2015	Non	Non	Non	Non	Non	Non	ND	Non	Oui	Oui	Non	Non	Non	Non	Non	Non	Non	Non	Non	Non	Non
AJC	0045	003	0012	11/1929	H	A	167		64		Masculin	2		Oui	Oui	Oui	Oui	Oui	Oui	Oui	Oui	Non	Non	Non	Non	Non	Non	22/01/2015	ND	ND	Oui	ND	ND	Oui	ND	ND	ND	Oui	Non	Non	Non	Non	Non	Non	Non	Non	Non	Non	Non
CHD	0046	003	0013	08/1933	P	F	194		121		Masculin	3		Oui	Oui	Oui	Oui	Oui	Oui	Oui	Oui	Non	Non	Non	Non	Non	Non	22/01/2015	Oui	Non	Non	Non	Non	Non	Non	Non	Oui	Oui	Non	Non	Non	Non	Non	Non	Non	Non	Non	Oui	Non
AJC	0047	003	0014	12/1933	S	E		ND		ND	Féminin	3		Non	Oui	Oui	Oui	Oui	Oui	Oui	Oui	Non	Non	Non	Non	Non	Non	22/01/2015	Non	Non	Oui	Non	Non	Oui	Non	Non	Non	Non	Non	Non	Non	Non	Non	Non	Non	Non	Non	Non	Non
CHD	0048	003	0015	06/1939	P	M	163		64		Féminin	3		Oui	Oui	Oui	Oui	Oui	Oui	Oui	Oui	Non	Non	Non	Non	Non	Non	23/01/2015	Non	Non	Oui	Oui	Non	Non	Non	Non	Non	Non	Non	Non	Non	Non	Non	Non	Non	Non	Non	Non	Non
CHD	0049	003	0016	01/1959	P	T	172		104		Féminin	2		Oui	Oui	Oui	Oui	Oui	Oui	Oui	Oui	Non	Non	Non	Non	Non	Non	23/01/2015	Non	Non	Oui	Non	Non	Non	Non	ND	Oui	Non	Non	Non	Non	Non	Non	Non	Non	Non	Non	Non	Non
AJC	0050	003	0017	05/1957	A	F	159		104		Féminin	3		Non	Oui	Oui	Oui	Oui	Oui	Oui	Oui	Non	Non	Non	Non	Non	Non	23/01/2015	Non	Non	Non	Non	Non	Non	Non	Non	Non	Non	Non	Non	Non	Non	Non	Non	Non	Non	Non	Non	Non
CHD	0051	003	0018	04/1932	G	G	168		75		Féminin	2		Oui	Oui	Oui	Oui	Oui	Oui	Oui	Oui	Non	Non	Non	Non	Non	Non	26/01/2015	Non	Non	Oui	Non	Non	Non	Non	Non	Non	Non	Non	Non	Non	Non	Non	Non	Non	Non	Non	Non	Non
AJC	0052	003	0019	02/1965	L	S	158		56		Féminin	2		Oui	Oui	Oui	Oui	Oui	Oui	Oui	Oui	Non	Non	Non	Non	Non	Non	26/01/2015	Non	Non	Non	Non	Oui	Non	Non	Non	Non	Non	Non	Non	Non	Non	Non	Non	Non	Non	Non	Non	Non
CHD	0053	003	0020	10/1965	M	B	178		95		Masculin	1		Non	Oui	Oui	Oui	Oui	Oui	Oui	Oui	Non	Non	Non	Non	Non	Non	26/01/2015	Non	Non	Non	Non	Oui	Non	Non	ND	ND	Non	Non	Non	Non	Non	Non	Non	Non	Non	Non	Non	Non
AJC	0054	003	0021	06/1947	P	F	152		60		Féminin	2		Oui	Oui	Oui	Oui	Oui	Oui	Oui	Oui	Non	Non	Non	Non	Non	Non	27/01/2015	Non	Non	Oui	Non	Non	Non	Non	Oui	Oui	Non	Non	Non	Non	Non	Non	Non	Non	Non	Non	Non	Non
CHD	0055	003	0022	07/1937	P	H	172		87		Masculin	2		Oui	Oui	Oui	Oui	Oui	Oui	Oui	Oui	Non	Non	Non	Non	Non	Non	27/01/2015	Non	Non	Oui	Non	Non	Non	Non	Non	Non	Non	Non	Non	Non	Non	Non	Non	Non	Non	Non	Non	Non
CHD	0056	005	0001	07/1951	R	C	163		93		Féminin	3		Oui	Oui	Oui	Oui	Oui	Oui	Oui	Oui	Non	Non	Non	Non	Non	Non	02/02/2015	Non	Oui	Oui	Non	Oui	Non	Non	Non	Oui	Non	Non	Non	Non	Non	Non	Non	Non	Non	Non	Non	Non
AJC	0057	005	0002	09/1957	R	G	157		65		Féminin	2		Oui	Oui	Oui	Oui	Oui	Oui	Oui	Oui	Non	Non	Non	Non	Non	Non	02/02/2015	Non	Non	Oui	Non	Non	Non	Non	Non	Non	Non	Non	Non	Non	Non	Non	Non	Non	Non	Non	Non	Non
CHD	0058	005	0003	09/1933	R	C	163		72		Féminin	1		Oui	Oui	Oui	Oui	Oui	Oui	Oui	Oui	Non	Non	Non	Non	Non	Non	02/02/2015	Non	Non	Non	Non	Non	Non	Non	Non	Non	Non	Non	Non	Non	Non	Non	Non	Non	Non	Non	Non	Non
AJC	0059	005	0004	05/1944	D	M	169		70		Féminin	2		Oui	Oui	Oui	Oui	Oui	Oui	Oui	Oui	Non	Non	Non	Non	Non	Non	03/02/2015	Non	Non	Oui	Non	Non	Non	Non	Non	Non	Non	Non	Non	Non	Non	Non	Non	Non	Non	Non	Non	Non
CHD	0060	005	0005	03/1941	T	C	175		103		Féminin	3		Oui	Oui	Oui	Oui	Oui	Oui	Oui	Oui	Non	Non	Non	Non	Non	Non	03/02/2015	Non	Non	Oui	Non	Non	Non	Non	Non	Non	Non	Non	Non	Non	Non	Non	Non	Non	Non	Non	Non	Non
AJC	0061	005	0006	02/1941	J	G	165		59		Féminin	2		Oui	Oui	Oui	Oui	Oui	Oui	Oui	Oui	Non	Non	Non	Non	Non	Non	03/02/2015	Non	Non	Non	Non	Non	Non	Non	Non	Non	Non	Non	Non	Non	Non	Non	Non	Non	Non	Non	Non	Non
CHD	0062	005	0007	08/1949	R	G	182		97		Masculin	3		Oui	Oui	Oui	Oui	Oui	Oui	Oui	Oui	Non	Non	Non	Non	Non	Non	03/02/2015	Non	Non	Oui	Non	Non	Non	Non	Non	Non	Non	Non	Non	Non	Non	Non	Non	Non	Non	Non	Non	Non
AJC	0063	005	0008	09/1948	P	N	165		80		Féminin	2		Oui	Oui	Oui	Oui	Oui	Oui	Oui	Oui	Non	Non	Non	Non	Non	Non	04/02/2015	Non	Non	Non	Non	Non	Non	Non	Non	Oui	Non	Non	Non	Non	Non	Non	Non	Non	Non	Non	Non	Non
CHD	0064	005	0009	11/1965	L	J	171		87		Masculin	3		Oui	Oui	Oui	Oui	Oui	Oui	Oui	Oui	Non	Non	Non	Non	Non	Non	05/02/2015	Non	Non	Non	Non	Oui	Non	Non	Non	Non	Non	Non	Non	Non	Non	Non	Non	Non	Non	Non	Non	Non
AJC	0065	005	0010	12/1964	D	L	168		83		Féminin	2		Oui	Oui	Oui	Oui	Oui	Oui	Oui	Oui	Non	Non	Non	Non	Non	Non	05/02/2015	Non	Non	Non	Non	Non	Non	Non	Non	Non	Non	Non	Non	Non	Non	Non	Non	Non	Non	Non	Non	Non
CHD	0066	005	0011	02/1944	W	M	160		66		Féminin	2		Oui	Oui	Oui	Oui	Oui	Oui	Oui	Oui	Non	Non	Non	Non	Non	Non	05/02/2015	Oui	Non	Oui	Non	Non	Non	Non	Non	Oui	Oui	Oui	Non	Non	Non	Non	Non	Non	Non	Non	Non	Non
AJC	0067	005	0012	03/1955	S	J	171		72		Masculin	2		Oui	Oui	Oui	Oui	Oui	Oui	Oui	Oui	Non	Non	Non	Non	Non	Non	05/02/2015	Non	Non	Oui	Non	Non	Non	Non	Non	Non	Non	Non	Non	Non	Non	Non	Non	Non	Non	Non	Non	Non
CHD	0068	005	0013	04/1938	W	M	158		63		Féminin	2		Oui	Oui	Oui	Oui	Oui	Oui	Oui	Oui	Non	Non	Non	Non	Non	Non	06/02/2015	Non	Oui	Non	Non	Non	Non	Non	Non	Oui	Oui	Oui	Non	Non	Non	Non	Non	Non	Non	Non	Non	Non
AJC	0069	005	0014	10/1945	J	V	157		108		Féminin	3		Oui	Oui	Oui	Oui	Oui	Oui	Oui	Oui	Non	Non	Non	Non	Non	Non	09/02/2015	Non	Oui	Oui	Non	Non	Non	Non	Non	Non	Oui	Oui	Non	Non	Non	Non	Non	Non	Non	Non	Non	Non
CHD	0070	005	0015	10/1947	S	C	158		63		Féminin	2		Oui	Oui	Oui	Oui	Oui	Oui	Oui	Oui	Non	Non	Non	Non	Non	Non	09/02/2015	Non	Non	Non	Non	Non	Non	Non	Non	Non	Non	Non	Non	Non	Non	Non	Non	Non	Non	Non	Non	Non
AJC	0071	005	0016	04/1950	B	J	172		88		Masculin	2		Oui	Oui	Oui	Oui	Oui	Oui	Oui	Oui	Non	Non	Non	Non	Non	Non	11/02/2015	Non	Non	Oui	Non	Non	Non	Non	Non	Oui	Non	Non	Non	Non	Non	Non	Non	Non	Non	Non	Non	Non
CHD	0072	005	0017	02/1929	P	L	168		92		Masculin	3		Oui	Oui	Oui	Oui	Oui	Oui	Oui	Oui	Non	Non	Non	Non	Non	Non	11/02/2015	Non	Non	Oui	Non	Non	Non	Non	Non	Non	Non	Non	Non	Non	Non	Non	Non	Non	Non	Non	Non	Non
AJC	0073	005	0018	06/1929	M	D	170		75		Masculin	2		Oui	Oui	Oui	Oui	Oui	Oui	Oui	Oui	Non	Non	Non	Non	Non	Non	11/02/2015	Non	Non	Non	Non	Non	Non	Non	Non	Non	ND	ND	ND	ND	ND	ND	ND	ND	ND	ND	ND	ND
CHD	0074	006	0001	06/1963	M	M	162		67		Féminin	1		Oui	Oui	Oui	Oui	Oui	Oui	Oui	Oui	Non	Non	Non	Non	Non	Non	02/02/2015	Non	Non	Non	Non	Non	Non	Non	Non	Non	Non	Non	Non	Non	Non	Non	Non	Non	Non	Non	Non	Non
CHD	0075	006	0002	08/1921	M	L	167		88		Masculin	3		Oui	Oui	Oui	Oui	Oui	Oui	Oui	Oui	Non	Non	Non	Non	Non	Non	02/02/2015	Oui	Oui	Non	Non	Non	Non	Non	Non	Non	Non	Non	Non	Non	Non	Non	Non	Non	Non	Non	Non	Non
CHD	0076	006	0003	01/1939	G	J	178		72		Masculin	2		Non	Oui	Oui	Oui	Oui	Oui	Oui	Oui	Non	Non	Non	Non	Non	Non	02/02/2015	Non	Non	Oui	Non	Non	Non	Non	Non	Non	Non	Non	Non	Non	Non	Non	Non	Non	Non	Non	Non	Non
AJC	0077	006	0004	05/1939	M	M	185		92		Masculin	3		Oui	Oui	Oui	Oui	Oui	Oui	Oui	Oui	Non	Non	Non	Non	Non	Non	03/02/2015	Non	Non	Oui	Non	Non	Non	Non	Non	Non	Non	Non	Non	Non	Non	Non	Non	Non	Non	Non	Non	Non
CHD	0078	006	0005	06/1959	W	D		ND		ND	Masculin	3		Oui	Oui	Oui	Oui	Oui	Oui	Oui	Oui	Non	Non	Non	Non	Non	Non	03/02/2015	Non	Oui	Oui	Non	Non	Non	Non	Non	Oui	Non	Non	Non	Non	Non	Non	Non	Non	Non	Non	Non	Non
AJC	0079	006	0006	03/1960	B	A	159		49		Féminin	1		Oui	Oui	Oui	Oui	Oui	Oui	Oui	Oui	Non	Non	Non	Non	Non	Non	03/02/2015	Non	Non	Non	Non	Non	Non	Non	Non	Non	Non	Non	Non	Non	Non	Non	Non	Non	Non	Non	Non	Non
AJC	0080	006	0007	07/1931	P	J	170		84		Masculin	3		Oui	Oui	Oui	Oui	Oui	Oui	Oui	Oui	Non	Non	Non	Non	Non	Non	04/02/2015	Non	Non	Oui	Non	Non	Non	Non	Non	Non	Non	Non	Non	Non	Non	Non	Non	Non	Non	Non	Non	Non
CHD	0081	006	0008	12/1951	M	E	160		75		Féminin	1		Oui	Oui	Oui	Oui	Oui	Oui	Oui	Oui	Non	Non	Non	Non	Non	Non	02/02/2015	Non	Non	Non	Non	Non	Non	Non	Non	Non	Non	Non	Non	Non	Non	Non	Non	Non	Non	Non	Non	Non
CHD	0082	006	0009	02/1955	P	B	170		93		Masculin	3		Oui	Oui	Oui	Oui	Oui	Oui	Oui	Oui	Non	Non	Non	Non	Non	Non	02/02/2015	Non	Non	Oui	Non	Non	Non	Non	Non	Oui	Non	Non	Non	Non	Non	Non	Non	Non	Non	Non	Non	Non
AJC	0083	006	0010	01/1937	R	C	172		52		Féminin	2		Oui	Oui	Oui	Oui	Oui	Oui	Oui	Oui	Non	Non	Non	Non	Non	Non	06/02/2015	Non	Non	Non	Non	Non	Non	Non	Non	Non	Non	Non	Non	Non	Non	Non	Non	Non	Non	Non	Non	Non
CHD	0084	006	0011	03/1952	B	C	172		75		Masculin	1		Oui	Oui	Oui	Oui	Oui	Oui	Oui	Oui	Non	Non	Non	Non	Non	Non	05/02/2015	Non	Non	Non	Non	Non	Non	Non	Non	Non	Non	Non	Non	Non	Non	Non	Non	Non	Non	Non	Non	Non
CHD	0085	006	0012	03/1948	D	P	185		100		Masculin	2		Oui	Oui	Oui	Oui	Oui	Oui	Oui	Oui	Non	Non	Non	Non	Non	Non	05/02/2015	Non	Non	Oui	Non	Non	Non	Non	Non	Oui	Non	Non	Non	Non	Non	Non	Non	Non	Non	Non	Non	Non
AJC	0086	006	0013	08/1945	A	J	175		105		Masculin	2		Oui	Oui	Oui	Oui	Oui	Oui	Oui	Oui	Non	Non	Non	Non	Non	Non	10/02/2015	Non	Non	Oui	Non	Non	Non	Non	Non	Non	Non	Non	Non	Non	Non	Non	Non	Non	Non	Non	Non	Non
CHD	0087	006	0014	03/1942	R	A	182		100		Masculin	3		Oui	Oui	Oui	Oui	Oui	Oui	Oui	Oui	Non	Non	Non	Non	Non	Non	10/02/2015	Non	Oui	Non	Non	Non	Non	Non	Non	Non	Non	Non	Non	Non	Non	Non	Non	Non	Non	Non	Non	Non
AJC	0088	006	0015	11/1948	M	J	168		62		Masculin	1		Oui	Oui	Oui	Oui	Oui	Oui	Oui	Oui	Non	Non	Non	Non	Non	Non	10/02/2015	Non	Non	Non	Non	Non	Non	Non	Non	Non	Non	Non	Non	Non	Non	Non	Non	Non	Non	Non	Non	Non
CHD	0089	006	0016	11/1961	N	E	164		50		Féminin	2		Oui	Oui	Oui	Oui	Oui	Oui	Oui	Oui	Non	Non	Non	Non	Non	Non	11/02/2015	Non	Non	Non	Non	Oui	Non	Non	Non	Non	Non	Non	Non	Non	Non	Non	Non	Non	Non	Non	Non	Non
AJC	0090	006	0017	07/1950	M	E	160		65		Féminin	1		Oui	Oui	Oui	Oui	Oui	Oui	Oui	Oui	Non	Non	Non	Non	Non	Non	11/02/2015	Non	Non	Non	Non	Non	Non	Non	Non	Oui	Non	Non	Non	Non	Non	Non	Non	Non	Non	Non	Non	Non
CHD	0091	006	0018	07/1946	R	E	168		68		Féminin	2		Non	Oui	Non	Oui	Oui	Oui	Oui	Oui	Non	Non	Non	Non	Non	Non	11/02/2015	Non	Non	Non	Non	Non	Non	Non	Non	Non	Oui	Non	Non	Non	Non	Non	Non	Non	Non	Non	Non	Non
AJC	0092	006	0019	11/1965	B	M	152		55		Féminin	1		Oui	Oui	Oui	Oui	Oui	Oui	Oui	Oui	Non	Non	Non	Non	Non	Non	11/02/2015	Non	Non	Non	Non	Non	Non	Non	Non	Non	Non	Non	Non	Non	Non	Non	Non	Non	Non	Non	Non	Non
CHD	0093	006	0020	12/1973	F	S	160		69		Féminin	2		Oui	Non	Oui	Oui	Oui	Oui	Oui	Oui	Non	Non	Non	Non	Non	Non	11/02/2015	Non	Non	Non	Non	Non	Non	Non	Non	Non	Non	Non	Non	Non	Non	Non	Non	Non	Non	Non	Non	Non
AJC	0094	006	0021	06/1958	G	M	155		54		Féminin	1		Oui	Oui	Oui	Oui	Oui	Oui	Oui	Oui	Non	Non	Non	Non	Non	Non	11/02/2015	Non	Non	Non	Non	Non	Non	Non	Non	Non	Non	Non	Non	Non	Non	Non	Non	Non	Non	Non	Non	Non
CHD	0095	007	0001	12/1943	C	J	168		65		Masculin	3		Oui	Oui	Oui	Oui	Oui	Oui	Oui	Oui	Non	Non	Non	Non	Non	Non	17/02/2015	Non	Non	Non	Oui	Oui	Non	Non	Non	Non	Non	Non	Non	Non	Non	Non	Non	Non	Non	Non	Non	Non
AJC	0096	007	0002	05/1940	C	J	167		95		Masculin	3		Oui	Oui	Oui	Oui	Oui	Oui	Oui	Oui	Non	Non	Non	Non	Non	Non	17/02/2015	Non	Non	Oui	Non	Non	Oui	Non	Non	Non	Non	Non	Non	Non	Non	Non	Non	Non	Non	Non	Non	Non
CHD	0097	007	0003	03/1966	A	H	170		75		Féminin	1		Oui	Oui	Oui	Oui	Oui	Oui	Oui	Oui	Non	Non	Non	Non	Non	Non	18/02/2015	Non	Non	Non	Non	Non	Non	Non	Non	Non	Non	Non	Non	Non	Non	Non	Non	Non	Non	Non	Non	Non
AJC	0098	007	0004	09/1954	M	K	156		71		Féminin	2		Oui	Oui	Oui	Oui	Oui	Oui	Oui	Oui	Non	Non	Non	Non	Non	Non	18/02/2015	Non	Non	Oui	Non	Non	Non	Non	Non	Non	Non	Non	Non	Non	Non	Non	Non	Non	Non	Non	Non	Non
CHD	0099	007	0005	01/1957	L	B	170		82		Féminin	2		Oui	Oui	Oui	Oui	Oui	Oui	Oui	Oui	Non	Non	Non	Non	Non	Non	19/02/2015	Non	Non	Non	Oui	Non	Non	Non	Non	Non	Non	Non	Non	Non	Non	Non	Non	Non	Non	Non	Non	Non
AJC	0100	007	0006	03/1962	H	P	158		88		Féminin	2		Oui	Oui	Oui	Oui	Oui	Oui	Oui	Oui	Non	Non	Non	Non	Non	Non	20/02/2015	Non	Non	Non	Non	Non	Non	Non	Non	Non	Non	Non	Non	Non	Non	Non	Non	Non	Non	Non	Non	Non
CHD	0101	007	0007	03/1932	P	G	151		55		Féminin	3		Oui	Oui	Oui	Oui	Oui	Oui	Oui	Oui	Non	Non	Non	Non	Non	Non	23/02/2015	Non	Non	Oui	Oui	Non	Non	Non	Non	Non	Non	Non	Non	Non	Non	Non	Non	Non	Non	Non	Non	Non
CHD	0102	007	0008	03/1931	A	A		ND		ND	Masculin	2		Oui	Oui	Oui	Oui	Oui	Oui	Oui	Oui	Non	Non	Non	Non	Non	Non	23/02/2015	ND	ND	ND	ND	ND	ND	ND	ND	ND	Non	Non	Non	Non	Non	Non	Non	Non	Non	Non	Non	Non
AJC	0103	007	0009	01/1965	B	R	153		79		Féminin	3		Oui	Oui	Oui	Oui	Oui	Oui	Oui	Oui	Non	Non	Non	Non	Non	Non	23/02/2015	Non	Non	Oui	Non	Non	Non	Non	Non	Non	Non	Non	Non	Non	Non	Non	Non	Non	Non	Non	Non	Non
CHD	0104	007	0010	07/1958	B	B	155		76		Féminin	1		Oui	Oui	Oui	Oui	Oui	Oui	Oui	Oui	Non	Non	Non	Non	Non	Non	24/02/2015	Non	Non	Non	Non	Non	Non	Non	Non	Non	Non	Non	Non	Non	Non	Non	Non	Non	Non	Non	Non	Non
AJC	0105	007	0011	05/1947	D	C	177		90		Masculin	2		Oui	Oui	Oui	Oui	Oui	Oui	Oui	Oui	Non	Non	Non	Non	Non	Non	25/02/2015	Non	Oui	Oui	Non	Non	Non	Non	Non	Oui	Non	Non	Non	Non	Non	Non	Non	Non	Non	Non	Non	Non
CHD	0106	007	0012	08/1947	R	B	187		100		Masculin	1		Oui	Oui	Oui	Oui	Oui	Oui	Oui	Oui	Non	Non	Non	Non	Non	Non	26/02/2015	Non	Non	Non	Non	Non	Non	Non	Non	Non	Non	Non	Non	Non	Non	Non	Non	Non	Non	Non	Non	Non
CHD	0107	008	0001	09/1958	B	F	169		70		Féminin	1		Oui	Oui	Oui	Oui	Oui	Oui	Oui	Oui	Non	Non	Non	Non	Non	Non	03/03/2015	Non	Non	Non	Non	Non	Non	Non	Non	Non	Non	Non	Non	Non	Non	Non	Non	Non	Non	Non	Non	Non
AJC	0108	008	0002	09/1969	M	C	162		60		Féminin	1		Oui	Oui	Oui	Oui	Oui	Oui	Oui	Oui	Non	Non	Non	Non	Non	Non	03/03/2015	Non	Non	Non	Non	Non	Non	Non	Non	Non	Non	Non	Non	Non	Non	Non	Non	Non	Non	Non	Non	Non
CHD	0109	008	0003	06/1931	G	J	149		55		Féminin	2		Oui	Oui	Oui	Oui	Oui	Oui	Oui	Oui	Non	Non	Non	Non	Non	Non	05/03/2015	Non	Non	Oui	Non	Non	Non	Non	Non	Oui	Non	Non	Non	Non	Non	Non	Non	Non	Non	Non	Non	Non
AJC	0110	008	0004	07/1958	S	B	163		60		Masculin	2		Oui	Oui	Oui	Oui	Oui	Oui	Oui	Oui	Non	Non	Non	Non	Non	Non	08/03/2015	Non	Non	Non	Oui	Oui	Non	Non	Non	Oui	Non	Non	Non	Non	Non	Non	Non	Non	Non	Non	Non	Non
CHD	0111	008	0005	07/1962	V	P	183		85		Masculin	2		Oui	Oui	Oui	Oui	Oui	Oui	Oui	Oui	Non	Non	Non	Non	Non	Non	09/03/2015	Non	Non	Oui	Non	Non	Non	Non	Non	Non	Non	Non	Non	Non	Non	Non	Non	Non	Non	Non	Non	Non
AJC	0112	008	0006	02/1949	D	J		ND	80		Féminin	2		Oui	Oui	Oui	Oui	Oui	Oui	Oui	Oui	Non	Non	Non	Non	Non	Non	09/03/2015	Non	Non	Oui	Non	Non	Non	Non	Non	Non	Non	Non	Non	Non	Non	Non	Non	Non	Non	Non	Non	Non
CHD	0113	008	0007	12/1938	B	A	166		75		Masculin	3		Oui	Oui	Oui	Oui	Oui	Oui	Oui	Oui	Non	Non	Non	Non	Non	Non	09/03/2015	Non	Non	Oui	Non	Non	Non	Oui	Non	Oui	Non	Non	Non	Non	Non	Non	Non	Non	Non	Non	Non	Non
BCT	0114	008	0008	01/1964	J	D	168		75		Masculin	2		Oui	Oui	Oui	Oui	Oui	Oui	Oui	Oui	Non	Non	Non	Non	Non	Non	09/03/2015	Non	Non	Non	Non	Non	Oui	Non	Oui	Non	Non	Non	Non	Non	Non	Non	Non	Non	Non	Non	Non	Non
AJC	0115	008	0009	06/1961	L	C	165		63		Féminin	1		Oui	Oui	Oui	Oui	Oui	Oui	Oui	Oui	Non	Non	Non	Non	Non	Non	09/03/2015	Non	Non	Non	Non	Non	Non	Non	Non	Non	Non	Non	Non	Non	Non	Non	Non	Non	Non	Non	Non	Non
CHD	0116	008	0010	06/1929	A	G	165		70		Féminin	2		Oui	Oui	Oui	Oui	Oui	Oui	Oui	Oui	Non	Non	Non	Non	Non	Non	09/03/2015	Non	Non	Non	Non	Non	Non	Non	Non	Non	Non	Non	Non	Non	Non	Non	Non	Non	Non	Non	Non	Non
AJC	0117	008	0011	09/1963	A	C	170		74		Féminin	1		Oui	Oui	Oui	Oui	Oui	Oui	Oui	Oui	Non	Non	Non	Non	Non	Non	10/03/2015	Non	Non	Non	Non	Non	Non	Non	Non	Non	Non	Non	Non	Non	Non	Non	Non	Non	Non	Non	Non	Non
CHD	0118	008	0012	01/1943	R	M	165		57		Féminin	2		Oui	Oui	Oui	Oui	Oui	Oui	Oui	Oui	Non	Non	Non	Non	Non	Non	10/03/2015	Non	Non	Non	Non	Non	Non	Non	Non	Oui	Non	Non	Non	Non	Non	Non	Non	Non	Non	Non	Non	Non
CHD	0119	008	0013	03/1962	S	F	168		62		Féminin	2		Oui	Oui	Oui	Oui	Oui	Oui	Oui	Oui	Non	Non	Non	Non	Non	Non	10/03/2015	Non	Non	Non	Non	Non	Non	Non	Non	Non	Non	Non	Non	Non	Non	Non	Non	Non	Non	Non	Non	Non
BCT	0120	008	0014	05/1945	M	C	164		77		Féminin	2		Oui	Oui	Oui	Oui	Oui	Oui	Oui	Oui	Non	Non	Non	Non	Non	Non	10/03/2015	Non	Oui	Non	Non	Non	Non	Non	Non	Oui	Oui	Non	Non	Non	Non	Non	Non	Non	Non	Non	Non	Non
AJC	0121	008	0015	05/1947	E	L	162		73		Féminin	3		Oui	Oui	Oui	Oui	Oui	Oui	Oui	Oui	Non	Non	Non	Non	Non	Non	10/03/2015	Oui	Non	Oui	Non	Non	Non	Non	Non	Oui	Oui	Non	Non	Non	Non	Non	Non	Non	Non	Non	Non	Non
CHD	0122	008	0016	10/1947	D	M	152		89		Féminin	3		Oui	Oui	Oui	Oui	Oui	Oui	Oui	Oui	Non	Non	Non	Non	Non	Non	11/03/2015	Non	Non	Oui	Non	Non	Non	Oui	Non	Oui	Non	Non	Non	Non	Non	Non	Non	Non	Non	Non	Non	Non
AJC	0123	008	0017	07/1963	G	A	160		63		Féminin	2		Oui	Oui	Oui	Oui	Oui	Oui	Oui	Oui	Non	Non	Non	Non	Non	Non	11/03/2015	Non	Non	Oui	Non	Non	Non	Non	Non	Non	Non	Non	Non	Non	Non	Non	Non	Non	Non	Non	Non	Non
CHD	0124	008	0018	02/1951	A	H	196		120		Masculin	3		Oui	Oui	Oui	Oui	Oui	Oui	Oui	Oui	Non	Non	Non	Non	Non	Non	11/03/2015	Non	Non	Oui	Non	Non	Oui	Non	Non	Oui	Non	Non	Non	Non	Non	Non	Non	Non	Non	Non	Non	Non
BCT	0125	008	0019	08/1950	E	D	159		95		Féminin	2		Oui	Oui	Oui	Oui	Oui	Oui	Oui	Oui	Non	Non	Non	Non	Non	Non	11/03/2015	Non	Non	Oui	Non	Non	Non	Non	Non	Non	Non	Non	Non	Non	Non	Non	Non	Non	Non	Non	Non	Non
AJC	0126	008	0020	07/1938	C	M	171		112		Masculin	3		Oui	Oui	Oui	Oui	Oui	Oui	Oui	Oui	Non	Non	Non	Non	Non	Non	11/03/2015	Non	Oui	Oui	Non	Non	Non	Non	Non	Oui	Non	Non	Non	Non	Non	Non	Non	Non	Non	Non	Non	Non
CHD	0127	008	0021	12/1955	C	M	165		64		Féminin	2		Oui	Oui	Oui	Oui	Oui	Oui	Oui	Oui	Non	Non	Non	Non	Non	Non	11/03/2015	Non	Non	Oui	Non	Non	Non	Non	Non	Oui	Non	Non	Non	Non	Non	Non	Non	Non	Non	Non	Non	Non
AJC	0128	009	0001	01/1940	M	G	169		105		Masculin	3		Oui	Oui	Oui	Oui	Oui	Oui	Oui	Oui	Non	Non	Non	Non	Non	Non	16/03/2015	Non	Non	Oui	Non	Non	Non	Non	Non	Non	Non	Non	Non	Non	Non	Non	Non	Non	Non	Non	Non	Non
BCT	0129	009	0002	01/1945	S	M	167		50		Féminin	2		Oui	Oui	Oui	Oui	Oui	Oui	Oui	Oui	Non	Non	Non	Non	Non	Non	17/03/2015	Non	Non	Non	Non	Non	Non	Non	Non	Non	Non	Non	Non	Non	Non	Non	Non	Non	Non	Non	Non	Non
CHD	0130	009	0003	12/1942	O	J	177		85		Masculin	1		Oui	Oui	Oui	Oui	Oui	Oui	Oui	Oui	Non	Non	Non	Non	Non	Non	16/03/2015	Non	Non	Non	Non	Non	Non	Non	Non	Non	Non	Non	Non	Non	Non	Non	Non	Non	Non	Non	Non	Non
CHD	0131	009	0004	09/1948	B	N	175		74		Masculin	2		Oui	Oui	Oui	Oui	Oui	Oui	Oui	Oui	Non	Non	Non	Non	Non	Non	18/03/2015	Non	Oui	Oui	Oui	Oui	Non	Non	Non	Oui	Non	Non	Non	Non	Non	Non	Non	Non	Non	Non	Non	Non
BCT	0132	009	0006	01/1964	M	P	184		95		Masculin	2		Oui	Oui	Oui	Oui	Oui	Oui	Oui	Oui	Non	Non	Non	Non	Non	Non	18/03/2015	Non	Non	Non	Non	Non	Non	Non	Non	Non	Non	Non	Non	Non	Non	Non	Non	Non	Non	Non	Non	Non
AJC	0133	009	0005	09/1933	L	M	155		60		Féminin	3		Oui	Oui	Oui	Oui	Oui	Oui	Oui	Oui	Non	Non	Non	Non	Non	Non	19/03/2015	Non	Non	Oui	Non	Non	Non	Non	Non	Oui	Non	Non	Non	Non	Non	Non	Non	Non	Non	Non	Non	Non
CHD	0134	009	0007	07/1964	O	S	162		66		Féminin	1		Oui	Oui	Oui	Oui	Oui	Oui	Oui	Oui	Non	Non	Non	Non	Non	Non	18/03/2015	Non	Non	Non	Non	Non	Non	Non	Non	Non	Non	Non	Non	Non	Non	Non	Non	Non	Non	Non	Non	Non
AJC	0135	009	0008	11/1948	P	D	172		85		Masculin	2		Oui	Oui	Oui	Oui	Oui	Oui	Oui	Oui	Non	Non	Non	Non	Non	Non	06/03/2015	Non	Non	Non	Non	Non	Non	Non	Non	Non	Non	Non	Non	Non	Non	Non	Non	Non	Non	Non	Non	Non
CHD	0136	009	0009	04/1951	P	Z	182		82		Masculin	1		Oui	Oui	Oui	Oui	Oui	Oui	Oui	Oui	Non	Non	Non	Non	Non	Non	19/03/2015	Non	Non	Non	Non	Non	Non	Non	Non	Non	Non	Non	Non	Non	Non	Non	Non	Non	Oui	Oui	Non	Non
AJC	0137	009	0010	06/1952	R	M		ND		ND	Féminin	1		Oui	Oui	Oui	Oui	Oui	Oui	Oui	Oui	Non	Non	Non	Non	Non	Non	19/03/2015	Non	Non	Non	Non	Non	Non	Non	Non	Non	Non	Non	Non	Non	Non	Non	Non	Non	Non	Non	Non	Non
CHD	0138	009	0011	04/1921	G	D	159		63		Féminin	3		Oui	Oui	Oui	Oui	Oui	Oui	Oui	Oui	Non	Non	Non	Non	Non	Non	20/03/2015	Oui	Non	Non	Non	Non	Non	Non	Non	Non	Non	Non	Non	Non	Non	Non	Non	Non	Non	Non	Non	Non
CHD	0139	009	0012	02/1935	P	R	175		70		Masculin	3		Oui	Oui	Oui	Oui	Oui	Oui	Oui	Oui	Non	Non	Non	Non	Non	Non	20/03/2015	Non	Non	Oui	Non	Non	Non	Non	Non	Oui	Non	Non	Non	Non	Non	Non	Non	Non	Non	Non	Non	Non
AJC	0140	009	0013	12/1951	M	J	174		80		Masculin	3		Oui	Oui	Oui	Oui	Oui	Oui	Oui	Oui	Non	Non	Non	Non	Non	Non	18/03/2015	Non	Non	Oui	Oui	Non	Non	Non	Non	Oui	Non	Non	Non	Non	Non	Non	Non	Non	Non	Non	Non	Non
AJC	0141	009	0014	05/1933	P	J	160		67		Masculin	3		Oui	Oui	Oui	Oui	Oui	Oui	Oui	Oui	Non	Non	Non	Non	Non	Non	23/03/2015	Non	Oui	Oui	Non	Non	Non	Non	Non	Non	Non	Non	Non	Non	Non	Non	Non	Non	Non	Non	Non	Non
CHD	0142	009	0015	06/1946	B	M	148		47		Féminin	3		Oui	Oui	Oui	Oui	Oui	Oui	Oui	Oui	Non	Non	Non	Non	Non	Non	24/03/2015	Non	Non	Non	Non	Non	Non	Non	Non	Oui	Non	Non	Non	Non	Non	Non	Non	Non	Non	Non	Non	Non
AJC	0143	009	0016	12/1933	C	M	155		70		Féminin	3		Oui	Oui	Oui	Oui	Oui	Oui	Oui	Oui	Non	Non	Non	Non	Non	Non	24/03/2015	Non	Non	Oui	Non	Non	Non	Non	Non	Oui	Non	Non	Non	Non	Non	Non	Non	Non	Non	Non	Non	Non
CHD	0144	009	0017	06/1959	M	K	150		80		Féminin	3		Oui	Oui	Oui	Oui	Oui	Oui	Oui	Oui	Non	Non	Non	Non	Non	Non	24/03/2015	Non	Non	Non	Non	Non	Non	Non	Non	Non	Non	Non	Non	Non	Non	Non	Non	Non	Non	Non	Non	Non
AJC	0145	009	0018	09/1951	C	M	176		104		Masculin	3		Oui	Oui	Oui	Oui	Oui	Oui	Oui	Oui	Non	Non	Non	Non	Non	Non	25/03/2015	Oui	Non	Oui	Oui	Non	Non	Non	Non	Oui	Oui	Non	Oui	Non	Non	Non	Non	Non	Non	Non	Non	Non
CHD	0146	009	0019	06/1947	C	P	175		85		Féminin	2		Oui	Oui	Oui	Oui	Oui	Oui	Oui	Oui	Non	Non	Non	Non	Non	Non	25/03/2015	Non	Non	Non	Non	Non	Non	Non	Non	Non	Non	Non	Non	Non	Non	Non	Non	Non	Non	Non	Non	Non
AJC	0147	009	0020	05/1932	B	J	162		71		Féminin	3		Non	Oui	Oui	Oui	Oui	Oui	Oui	Oui	Non	Non	Non	Non	Non	Non	25/03/2015	Non	Non	Non	Non	Non	Non	Non	Non	Non	Non	Non	Non	Non	Non	Non	Non	Non	Non	Non	Non	Non
CHD	0148	010	0001	12/1947	P	N	150		71		Féminin	3		Oui	Oui	Oui	Oui	Oui	Oui	Oui	Oui	Non	Non	Non	Non	Non	Non	17/02/2015	Non	Oui	Oui	Non	Non	Non	Non	Non	Oui	Non	Oui	Non	Non	Non	Non	Non	Non	Non	Non	Non	Non
AJC	0149	010	0002	07/1961	H	Y	180		100		Masculin	1		Oui	Oui	Oui	Oui	Oui	Oui	Oui	Oui	Non	Non	Non	Non	Non	Non	18/02/2015	Non	Non	Non	Non	Oui	Non	Non	Non	Non	Non	Non	Non	Non	Non	Non	Non	Non	Non	Non	Non	Non
CHD	0150	010	0003	08/1920	C	O	170		70		Féminin	3		Oui	Oui	Oui	Oui	Oui	Oui	Oui	Oui	Non	Non	Non	Non	Non	Non	18/02/2015	Non	Non	Non	Non	Non	Non	Non	Non	Non	Non	Non	Non	Non	Non	Non	Non	Non	Non	Non	Non	Non
AJC	0151	010	0004	02/1953	L	C	168		70		Féminin	3		Oui	Oui	Oui	Oui	Oui	Oui	Oui	Oui	Non	Non	Non	Non	Non	Non	17/02/2015	Non	Oui	Oui	Oui	Oui	Non	Non	Non	Oui	Oui	Oui	Non	Non	Non	Non	Non	Non	Non	Non	Non	Non
AJC	0152	010	0005	05/1926	H	J	153		40		Féminin	3		Oui	Oui	Oui	Oui	Oui	Oui	Oui	Oui	Non	Non	Non	Non	Non	Non	19/02/2015	Non	Non	Oui	Non	Non	Non	Non	Non	Non	Non	Non	Non	Non	Non	Non	Non	Non	Non	Non	Non	Non
CHD	0153	010	0006	04/1950	H	J	162		90		Masculin	2		Oui	Oui	Oui	Oui	Oui	Oui	Oui	Oui	Non	Non	Non	Non	Non	Non	13/02/2015	Non	Non	Oui	Non	Non	Non	Non	Non	Non	Non	Non	Oui	Non	Non	Non	Non	Non	Non	Non	Non	Non
CHD	0154	010	0007	04/1946	L	Y	170		92		Masculin	3		Oui	Oui	Oui	Oui	Oui	Oui	Oui	Oui	Non	Non	Non	Non	Non	Non	24/02/2015	Non	Oui	Oui	Non	Non	Non	Oui	Non	Oui	Non	Non	Oui	Non	Non	Non	Non	Non	Non	Non	Non	Non
CHD	0155	010	0008	10/1964	O	B	176		82		Masculin	3		Oui	Oui	Oui	Oui	Oui	Oui	Oui	Oui	Non	Non	Non	Non	Non	Non	24/02/2015	Non	Non	Non	Non	Non	Non	Non	Non	Non	Non	Non	Non	Non	Non	Non	Non	Non	Non	Non	Non	Non
AJC	0156	010	0009	08/1947	P	H	178		90		Masculin	2		Oui	Oui	Oui	Oui	Oui	Oui	Oui	Oui	Non	Non	Non	Non	Non	Non	25/02/2015	Non	Non	Non	Non	Non	Non	Non	Non	Non	Non	Non	Oui	Non	Non	Non	Non	Non	Non	Non	Non	Non
CHD	0157	010	0010	07/1937	L	P	165		86		Masculin	3		Oui	Oui	Oui	Oui	Oui	Oui	Oui	Oui	Non	Non	Non	Non	Non	Non	25/02/2015	Non	Non	Oui	Non	Non	Oui	Non	Non	Oui	Non	Non	Non	Non	Non	Non	Non	Non	Non	Non	Non	Non
AJC	0158	010	0011	05/1942	R	A	166		77		Masculin	3		Oui	Oui	Oui	Oui	Oui	Oui	Oui	Oui	Non	Non	Non	Non	Non	Non	26/02/2015	Non	Non	Non	Non	Non	Non	Non	Non	Oui	Non	Non	Non	Non	Non	Non	Non	Non	Non	Non	Non	Non
CHD	0159	010	0012	02/1953	C	R	162		57		Masculin	3		Non	Oui	Oui	Oui	Oui	Oui	Oui	Oui	Non	Non	Non	Non	Non	Non	19/02/2015	Non	Non	Non	Non	Non	Non	Non	Non	Oui	Non	Non	Non	Non	Oui	Non	Non	Non	Non	Non	Non	Non
BCT	0160	011	0001	04/1969	N	P	187		93		Masculin	3		Oui	Oui	Oui	Oui	Oui	Oui	Oui	Oui	Non	Non	Non	Non	Non	Non	17/03/2015	Non	Non	Oui	Non	Oui	Non	Non	Non	Non	Non	Non	Non	Non	Non	Non	Non	Non	Non	Non	Non	Non
AJC	0161	011	0002	03/1951	T	J	160		66		Masculin	2		Oui	Oui	Oui	Oui	Oui	Oui	Oui	Oui	Non	Non	Non	Non	Non	Non	18/03/2015	Non	Oui	Oui	Non	Non	Non	Non	Non	Non	Non	Non	Non	Non	Non	Oui	Non	Non	Non	Non	Non	Non
CHD	0162	011	0003	11/1960	P	L	167		140		Féminin	3		Oui	Oui	Oui	Oui	Oui	Oui	Oui	Oui	Non	Non	Non	Non	Non	Non	20/03/2015	Non	Oui	Non	Non	Non	Non	Non	Non	Oui	Non	Non	Non	Non	Non	Non	Non	Non	Non	Non	Non	Non
AJC	0163	011	0004	01/1957	T	D	173		87		Masculin	2		Oui	Oui	Oui	Oui	Oui	Oui	Oui	Oui	Non	Non	Non	Non	Non	Non	22/03/2015	Non	Non	Non	Non	Non	Non	Oui	Non	Oui	Non	Non	Non	Non	Non	Non	Non	Non	Non	Non	Non	Non
BCT	0164	011	0005	05/1949	D	J	168		72		Féminin	2		Oui	Oui	Oui	Oui	Oui	Oui	Oui	Oui	Non	Non	Non	Non	Non	Non	22/03/2015	Oui	Non	Oui	Non	Non	Non	Non	Non	Non	Oui	Oui	Non	Non	Non	Non	Non	Non	Non	Non	Non	Non
CHD	0165	011	0006	03/1931	R	J	170		69		Masculin	3		Oui	Oui	Oui	Oui	Oui	Oui	Oui	Oui	Non	Non	Non	Non	Non	Non	22/03/2015	Non	Non	Non	Non	Non	Non	Non	Non	Non	Non	Non	Non	Non	Non	Non	Non	Non	Non	Non	Non	Non
AJC	0166	011	0007	09/1954	B	J	175		77		Masculin	2		Oui	Oui	Oui	Oui	Oui	Oui	Oui	Oui	Non	Non	Non	Non	Non	Non	23/03/2015	Non	Non	Oui	Non	Non	Non	Non	Non	Non	Non	Non	Non	Non	Non	Non	Non	Non	Non	Non	Non	Non
CHD	0167	011	0008	06/1946	S	E	160		78		Féminin	2		Oui	Oui	Oui	Oui	Oui	Oui	Oui	Oui	Non	Non	Non	Non	Non	Non	22/03/2015	Non	Non	Non	Non	Non	Non	ND	Oui	Non	Non	Non	Non	Non	Non	Non	Non	Non	Non	Non	Non	Non
BCT	0168	011	0009	09/1953	S	J	165		70		Masculin	2		Oui	Oui	Oui	Oui	Oui	Oui	Oui	Oui	Non	Non	Non	Non	Non	Non	23/03/2015	Non	Non	Non	Non	Non	Non	Non	Non	Non	Non	Non	Non	Non	Non	Non	Non	Non	Non	Non	Non	Non
CHD	0169	011	0010	01/1953	A	C	188		137		Masculin	3		Oui	Oui	Oui	Oui	Oui	Oui	Oui	Oui	Non	Non	Non	Non	Non	Non	23/03/2015	Oui	Oui	Oui	Non	Non	Non	Non	Non	Non	Oui	Oui	Non	Non	Non	Non	Non	Non	Non	Non	Non	Non
AJC	0170	011	0011	03/1965	O	N	164		56		Féminin	2		Non	Oui	Oui	Oui	Oui	Oui	Oui	Oui	Non	Oui	Non	Non	Non	Non	23/03/2015	Non	Non	Non	Non	Non	Non	Non	Non	Non	Non	Non	Non	Non	Non	Non	Non	Non	Non	Non	Non	Non
BCT	0171	011	0012	09/1943	B	J	177		69		Masculin	3		Oui	Oui	Oui	Oui	Oui	Oui	Oui	Oui	Non	Non	Non	Non	Non	Non	23/03/2015	Oui	Non	Oui	Non	Non	Non	Non	Non	Non	Oui	Oui	Non	Non	Non	Non	Non	Non	Non	Non	Non	Non
AJC	0172	011	0013	03/1951	D	P	176		75		Masculin	3		Oui	Oui	Oui	Oui	Oui	Oui	Oui	Oui	Non	Non	Non	Non	Non	Non	24/03/2015	Non	Non	Oui	Non	Non	Non	Non	Non	Non	Non	Non	Non	Non	Non	Non	Non	Non	Non	Non	Non	Non
CHD	0173	011	0014	12/1963	G	C	156		87		Féminin	3		Oui	Oui	Oui	Oui	Oui	Oui	Oui	Oui	Non	Non	Non	Non	Non	Non	24/03/2015	Non	Non	Non	Non	Non	Non	Non	Non	Non	Non	Non	Non	Non	Non	Non	Non	Non	Non	Non	Non	Non
LWM	0174	011	0015	10/1964	F	C	153		79		Féminin	3		Oui	Oui	Oui	Oui	Oui	Oui	Oui	Oui	Non	Non	Non	Non	Non	Non	24/03/2015	Non	Oui	Oui	Non	Non	Non	Non	Non	Non	Non	Non	Non	Non	Non	Non	Non	Non	Non	Non	Non	Non
AJC	0175	011	0016	02/1962	H	L	157		102		Féminin	2		Oui	Oui	Oui	Oui	Oui	Oui	Oui	Oui	Non	Non	Non	Non	Non	Non	24/03/2015	Non	Non	Non	Oui	Non	Non	Non	Non	Non	Non	Non	Non	Non	Non	Non	Non	Non	Non	Non	Non	Non
CHD	0176	011	0017	01/1957	T	S	174		90		Masculin	3		Oui	Oui	Oui	Oui	Oui	Oui	Oui	Oui	Non	Non	Non	Non	Non	Non	25/03/2015	Non	Non	Oui	Non	Non	Non	Non	Non	Non	Non	Non	Non	Non	Non	Non	Non	Non	Non	Non	Non	Non
BCT	0177	011	0018	12/1941	S	Y	161		67		Féminin	3		Oui	Oui	Oui	Oui	Non	Oui	Oui	Oui	Non	Non	Non	Non	Non	Non	25/03/2015	Non	Oui	Oui	Non	Non	Non	Non	Oui	Non	Non	Non	Non	Non	Non	Non	Non	Non	Non	Non	Non	Non
LWM	0178	011	0019	01/1950	C	M	162		62		Féminin	3		Oui	Oui	Oui	Oui	Oui	Oui	Oui	Oui	Non	Non	Non	Non	Non	Non	25/03/2015	Non	Non	Non	Non	Non	Non	Non	Non	Non	Non	Non	Non	Non	Non	Non	Non	Non	Non	Non	Non	Non
AJC	0179	011	0020	05/1940	B	A	162		76		Féminin	2		Oui	Oui	Oui	Oui	Oui	Oui	Oui	Oui	Non	Non	Non	Non	Non	Non	25/03/2015	Non	Non	Oui	Non	Non	Non	Non	Non	Non	Non	Non	Non	Non	Non	Non	Non	Non	Non	Non	Non	Non
CHD	0180	012	0001	08/1943	J	M	166		77		Féminin	3		Oui	Oui	Oui	Oui	Oui	Oui	Oui	Oui	Non	Non	Non	Non	Non	Non	01/04/2015	Non	Non	Oui	Non	Non	Non	Non	Non	Non	Non	Non	Non	Non	Non	Non	Non	Non	Non	Non	Non	Non
LWM	0181	012	0002	09/1956	D	G	160		54		Féminin	3		Oui	Oui	Oui	Oui	Oui	Oui	Oui	Oui	Non	Non	Non	Non	Non	Non	01/04/2015	Non	Non	Non	Non	Non	Non	Non	Non	Non	Non	Non	Non	Non	Non	Non	Non	Non	Non	Non	Non	Non
AJC	0182	012	0003	01/1943	L	M	161		52		Féminin	2		Oui	Oui	Oui	Oui	Oui	Oui	Oui	Oui	Non	Non	Non	Non	Non	Non	02/04/2015	Non	Non	Non	Non	Non	Non	Non	ND	Non	Non	Non	Non	Non	Non	Non	Non	Non	Non	Non	Non	Non
CHD	0183	012	0004	03/1937	M	J	169		74		Masculin	3		Oui	Oui	Oui	Oui	Oui	Oui	Oui	Oui	Non	Non	Non	Non	Non	Non	02/04/2015	Non	Non	Oui	Non	Non	Non	Non	Non	Non	Non	Non	Non	Non	Non	Non	Non	Non	Non	Non	Non	Non
BCT	0184	012	0005	04/1957	C	S	186		104		Masculin	3		Oui	Oui	Oui	Oui	Oui	Oui	Oui	Oui	Non	Non	Non	Non	Non	Non	03/04/2015	Non	Non	Oui	Non	Non	Non	Non	Non	Non	Non	Non	Non	Non	Non	Non	Non	Non	Non	Non	Non	Non
AJC	0185	012	0006	09/1926	F	A	160		65		Féminin	3		Oui	Oui	Oui	Oui	Oui	Oui	Oui	Oui	Non	Non	Non	Non	Non	Non	03/04/2015	Non	Non	Oui	Non	Non	Non	Non	Non	Non	Non	Non	Non	Non	Non	Non	Non	Non	Non	Non	Non	Non
LWM	0186	012	0007	12/1958	C	C	167		120		Féminin	3		Oui	Oui	Oui	Oui	Oui	Oui	Oui	Oui	Non	Non	Non	Non	Non	Non	06/04/2015	Non	Non	Oui	Non	Non	Non	Non	Non	Oui	Non	Non	Non	Non	Non	Non	Non	Non	Non	Non	Non	Non
CHD	0187	012	0008	05/1928	B	J	165		70		Masculin	3		Oui	Oui	Oui	Oui	Oui	Oui	Oui	Oui	Non	Non	Non	Non	Non	Non	07/04/2015	Non	Non	Oui	Non	Non	Oui	Oui	Non	Oui	Oui	Oui	Oui	Non	Non	Non	Non	Non	Non	Non	Non	Non
AJC	0188	012	0009	09/1944	M	M	168		67		Féminin	3		Oui	Oui	Oui	Oui	Oui	Oui	Oui	Oui	Non	Non	Non	Non	Non	Non	07/04/2015	Non	Non	Non	Non	Non	Non	Non	Non	Non	Non	Non	Non	Non	Non	Non	Non	Non	Non	Non	Non	Non
LWM	0189	012	0010	09/1948	B	N	156		118		Féminin	3		Oui	Oui	Oui	Oui	Oui	Oui	Oui	Oui	Non	Non	Non	Non	Non	Non	08/04/2015	Non	Non	Oui	Non	Non	Non	Non	Non	Oui	Non	Non	Non	Non	Non	Non	Non	Non	Non	Non	Non	Non
BCT	0190	012	0011	02/1942	L	F	168		85		Masculin	3		Oui	Oui	Oui	Oui	Oui	Oui	Oui	Oui	Non	Non	Non	Non	Non	Non	08/04/2015	Non	Non	Oui	Non	Non	Non	Non	Non	Non	Non	Non	Non	Non	Non	Non	Non	Non	Non	Non	Non	Non
AJC	0191	012	0014	09/1945	L	I	152		65		Féminin	3		Oui	Oui	Oui	Oui	Oui	Oui	Oui	Oui	Non	Non	Non	Non	Non	Non	09/04/2015	Non	Oui	Non	Non	Non	Non	Non	Non	Non	Non	Non	Non	Non	Non	Non	Non	Non	Non	Non	Non	Non
LWM	0192	012	0012	01/1950	L	M	165		70		Féminin	3		Oui	Oui	Oui	Oui	Oui	Oui	Oui	Oui	Non	Non	Non	Non	Non	Non	08/04/2015	Non	Non	Oui	Non	Non	Non	Non	Non	Non	Non	Non	Non	Non	Non	Non	Non	Non	Non	Non	Non	Non
BCT	0193	012	0013	02/1942	L	N	168		76		Féminin	3		Oui	Oui	Oui	Oui	Oui	Oui	Oui	Oui	Non	Non	Non	Non	Non	Non	08/04/2015	Non	Non	Oui	Non	Non	Non	Non	Non	Oui	Non	Non	Non	Non	Non	Non	Non	Non	Non	Non	Non	Non
AJC	0194	013	0001	03/1952	L	B	168		75		Féminin	2		Oui	Oui	Oui	Oui	Oui	Oui	Oui	Oui	Non	Non	Non	Non	Non	Non	01/04/2015	Non	Non	Non	Oui	Non	Non	Non	Oui	Non	Non	Non	Non	Non	Non	Non	Non	Non	Non	Non	Non	Non
LWM	0195	013	0002	08/1948	T	M	177		90		Masculin	1		Oui	Oui	Oui	Oui	Oui	Oui	Oui	Oui	Non	Non	Non	Non	Non	Non	01/04/2015	Non	Non	Non	Non	Non	Non	Non	Non	Non	Non	Non	Non	Non	Non	Non	Non	Non	Non	Non	Non	Non
AJC	0196	013	0003	07/1945	J	M	174		70		Masculin	2		Oui	Oui	Oui	Oui	Oui	Oui	Oui	Oui	Non	Non	Non	Non	Non	Non	01/04/2015	Non	Non	Non	Non	Non	Non	Non	Non	Non	Non	Non	Non	Non	Non	Non	Non	Non	Non	Non	Non	Non
AJC	0197	013	0004	10/1961	B	P	168		82		Masculin	2		Oui	Oui	Oui	Oui	Oui	Oui	Oui	Oui	Non	Non	Non	Non	Non	Non	01/04/2015	ND	ND	Oui	ND	ND	ND	ND	ND	ND	Non	Non	Non	Non	Non	Non	Non	Non	Non	Non	Non	Non
BCT	0198	013	0005	09/1936	B	M	160		74		Féminin	2		Oui	Oui	Oui	Oui	Oui	Oui	Oui	Oui	Non	Non	Non	Non	Non	Non	02/04/2015	Non	Non	Oui	Non	Non	Non	Non	Non	Non	Non	Non	Non	Non	Non	Non	Non	Non	Non	Non	Non	Non
LWM	0199	013	0006	03/1937	D	R	153		59		Féminin	2		Oui	Oui	Oui	Oui	Oui	Non	Oui	Oui	Non	Non	Non	Non	Non	Non	03/04/2015	Oui	Non	Oui	Non	Non	Non	Non	Non	Oui	Oui	Oui	Oui	Oui	Oui	Non	Non	Non	Non	Non	Non	Non
AJC	0200	013	0007	10/1941	F	C	168		74		Masculin	2		Oui	Oui	Oui	Oui	Oui	Oui	Oui	Oui	Non	Non	Non	Non	Non	Non	03/04/2015	Non	Non	Oui	Non	Non	Non	Non	Non	Non	Non	Non	Non	Non	Non	Non	Non	Non	Non	Non	Non	Non
AJC	0201	013	0008	05/1949	P	C	174		76		Masculin	3		Oui	Oui	Oui	Oui	Oui	Oui	Oui	Oui	Non	Non	Non	Non	Non	Non	03/04/2015	Non	Non	Oui	Oui	Non	Oui	Oui	Non	Non	Oui	Oui	Non	Non	Non	Non	Non	Non	Non	Non	Non	Non
AJC	0202	013	0009	06/1952	B	A	167		69		Masculin	2		Oui	Oui	Oui	Oui	Oui	Oui	Oui	Oui	Non	Non	Non	Non	Non	Non	03/04/2015	Non	Non	Non	Non	Non	Non	Non	Non	Non	Non	Non	Non	Non	Non	Non	Non	Non	Non	Non	Non	Non
AJC	0203	013	0010	12/1933	L	M	168		70		Masculin	2		Oui	Oui	Oui	Oui	Oui	Oui	Oui	Oui	Non	Non	Non	Non	Non	Non	07/04/2015	Non	Non	Oui	Non	Non	Non	Non	Non	Oui	Non	Non	Non	Non	Non	Non	Non	Non	Non	Non	Non	Non
IDD	0204	013	0011	08/1924	G	A	162		66		Masculin	3		Oui	Oui	Oui	Oui	Oui	Oui	Oui	Oui	Non	Non	Non	Non	Non	Non	07/04/2015	Non	Non	Oui	Oui	ND	Oui	Non	Non	Non	Oui	Non	Non	Non	Non	Non	Non	Non	Non	Non	Oui	Non
IDD	0205	013	0012	01/1935	H	M	150		70		Féminin	2		Oui	Oui	Oui	Oui	Oui	Oui	Oui	Oui	Non	Non	Non	Non	Non	Non	08/04/2015	Non	Non	Oui	Oui	Non	Non	Non	Non	Non	Non	Non	Non	Non	Non	Non	Non	Non	Non	Non	Non	Non
IDD	0206	013	0013	08/1956	M	O	160		80		Féminin	2		Oui	Oui	Oui	Oui	Oui	Oui	Oui	Oui	Non	Non	Non	Non	Non	Non	08/04/2015	Non	Non	Non	Oui	Non	Non	Non	Oui	Oui	Non	Non	Non	Non	Non	Non	Non	Non	Non	Non	Non	Non
IDD	0207	013	0014	03/1947	L	J	170		70		Masculin	2		Oui	Oui	Oui	Oui	Oui	Oui	Oui	Oui	Non	Non	Non	Non	Non	Non	08/04/2015	Non	Non	Oui	Non	Oui	Non	Non	Non	ND	Non	Non	Non	Non	Non	Non	Non	Non	Non	Non	Non	Non
IDD	0208	013	0015	07/1948	R	J	169		80		Masculin	1		Oui	Oui	Oui	Oui	Oui	Oui	Oui	Oui	Non	Non	Non	Non	Non	Non	08/04/2015	Non	Non	Non	Non	Non	Non	Non	Oui	Non	Non	Non	Non	Non	Non	Non	Non	Non	Non	Non	Non	Non
IDD	0209	013	0016	07/1944	J	M	169		89		Masculin	2		Non	Oui	Oui	Oui	Oui	Oui	Oui	Oui	Non	Non	Non	Non	Non	Non	09/04/2015	Non	Non	Oui	Non	Oui	Non	Non	Non	Non	Non	Non	Non	Non	Non	Non	Non	Non	Non	Non	Non	Non
IDD	0210	013	0017	09/1947	B	P	175		90		Masculin	2		Oui	Oui	Oui	Oui	Oui	Oui	Oui	Oui	Non	Non	Non	Non	Non	Non	09/04/2015	Non	Non	Oui	Non	Non	Non	Non	Non	Non	Non	Non	Non	Non	Non	Non	Non	Non	Non	Non	Non	Non
IDD	0211	013	0018	11/1937	K	M	162		80		Masculin	3		Oui	Oui	Oui	Oui	Oui	Oui	Oui	Oui	Non	Non	Non	Non	Non	Non	09/04/2015	Oui	Oui	Oui	Oui	Non	Non	Non	Non	Oui	Oui	Non	Non	Non	Non	Non	Non	Non	Non	Non	Non	Non
IDD	0212	013	0019	02/1944	L	S	176		80		Masculin	2		Oui	Oui	Oui	Oui	Oui	Oui	Oui	Oui	Non	Non	Non	Non	Non	Non	09/04/2015	Non	Non	Non	Oui	ND	Non	Oui	Non	Non	Oui	Non	Non	Non	Non	Non	Non	Non	Non	Non	Non	Non
IDD	0213	013	0020	07/1945	L	E	154		61		Féminin	1		Oui	Oui	Oui	Oui	Oui	Oui	Oui	Oui	Non	Non	Non	Non	Non	Non	09/04/2015	Non	Non	Non	Non	Non	Non	Non	Non	Non	Non	Non	Non	Non	Non	Non	Non	Non	Non	Non	Non	Non
IDD	0214	004	0015	05/1944	S	M	172		65		Féminin	3		Oui	Oui	Oui	Oui	Oui	Oui	Oui	Oui	Non	Non	Non	Non	Non	Non	27/01/2015	Non	Non	Non	Non	Non	Non	Non	Non	Oui	Non	Non	Non	Non	Non	Non	Non	Non	Non	Non	Non	Non
IDD	0215	004	0016	06/1960	B	P	172		93		Masculin	3		Oui	Oui	Oui	Oui	Oui	Oui	Oui	Oui	Non	Non	Non	Non	Non	Non	28/01/2015	Non	Non	Oui	Non	Oui	Non	Non	Non	Oui	Non	Non	Non	Non	Non	Non	Non	Non	Non	Non	Non	Non
IDD	0216	004	0017	07/1946	V	I	149		71		Féminin	3		Non	Oui	Oui	Oui	Oui	Oui	Oui	Oui	Non	Non	Non	Non	Non	Non	28/01/2015	Non	Non	Non	Non	Non	Non	Non	Non	Non	Non	Non	Non	Non	Non	Non	Non	Non	Non	Non	Non	Non
IDD	0217	004	0018	04/1934	L	P	170		90		Masculin	2		Oui	Oui	Oui	Oui	Oui	Oui	Oui	Oui	Non	Non	Non	Non	Non	Non	28/01/2015	Non	Non	Oui	Non	Non	Non	Non	Non	Non	Non	Non	Non	Non	Non	Non	Non	Non	Non	Non	Non	Non
IDD	0218	014	0001	01/1930	Z	M	164		60		Masculin	2		Oui	Oui	Oui	Oui	Oui	Oui	Oui	Oui	Non	Non	Non	Non	Non	Non	14/04/2015	Non	Oui	Oui	Non	Oui	Non	Non	Non	Non	Non	Non	Non	Non	Non	Non	Non	Non	Non	Non	Non	Non
IDD	0219	014	0002	07/1941	P	J	178		86		Masculin	3		Oui	Oui	Oui	Oui	Oui	Oui	Oui	Oui	Non	Non	Non	Non	Non	Non	14/04/2015	Non	Non	Oui	Oui	Non	Non	Non	Non	Oui	Non	Non	Non	Non	Non	Non	Non	Non	Non	Non	Non	Non
IDD	0220	014	0003	01/1958	V	P	180		80		Masculin	2		Oui	Oui	Oui	Oui	Oui	Oui	Oui	Oui	Non	Non	Non	Non	Non	Non	16/04/2015	Non	Non	Oui	Non	Non	Non	Non	Non	Non	Non	Non	Non	Non	Non	Non	Non	Non	Non	Non	Non	Non
IDD	0221	014	0004	10/1930	B	M	160		72		Masculin	2		Oui	Oui	Oui	Oui	Oui	Oui	Oui	Oui	Non	Non	Non	Non	Non	Non	17/04/2015	Non	Non	Oui	Non	Non	Non	Non	Non	Non	Non	Non	Non	Non	Non	Non	Non	Non	Non	Non	Non	Non
IDD	0222	014	0005	03/1952	D	E	181		85		Masculin	2		Oui	Oui	Oui	Oui	Oui	Oui	Oui	Oui	Non	Non	Non	Non	Non	Non	20/04/2015	Non	Non	Non	Oui	Non	Non	Non	Non	Non	Non	Non	Non	Non	Non	Non	Non	Non	Non	Non	Non	Non
IDD	0223	014	0006	07/1936	J	Y	153		36		Féminin	4		Oui	Oui	Oui	Oui	Oui	Oui	Oui	Oui	Non	Non	Non	Non	Non	Non	22/04/2015	Non	Non	Non	Non	Non	Non	Non	Non	Non	Non	Non	Non	Non	Non	Non	Non	Non	Non	Non	Non	Non
IDD	0224	014	0007	07/1969	G	B	161		68		Féminin	1		Oui	Oui	Oui	Oui	Oui	Oui	Oui	Oui	Non	Non	Non	Non	Non	Non	22/04/2015	Non	Oui	Oui	Non	Oui	Non	Non	Non	Non	ND	ND	ND	ND	ND	ND	ND	ND	ND	ND	ND	ND
IDD	0225	014	0008	01/1929	F	J	170		77		Féminin	2		Oui	Oui	Oui	Oui	Oui	Oui	Oui	Oui	Non	Non	Non	Non	Non	Non	23/04/2015	Non	Non	Oui	Oui	Oui	Non	Non	Non	Non	Oui	Oui	Oui	Non	Non	Non	Non	Non	Non	Non	Non	Non
AJC	0226	014	0009	01/1942	Y	A	160		70		Masculin	2		Oui	Oui	Oui	Oui	Oui	Oui	Oui	Oui	Non	Non	Non	Non	Non	Non	27/04/2015	Non	Non	Non	Oui	Non	Non	Non	Non	Oui	Non	Non	Non	Non	Non	Non	Non	Non	Non	Non	Non	Non
YOI	0227	017	0014	05/1968	Z	A	168		68		Féminin	3		Oui	Oui	Oui	Oui	Oui	Oui	Oui	Oui	Non	Non	Non	Oui	Non	Non	12/05/2015	Non	Non	Non	Non	Oui	Non	Non	Non	Non	Non	Non	Non	Non	Non	Non	Non	Non	Non	Non	Non	Non
IDD	0228	014	0010	07/1958	F	Y	155		63		Féminin	1		Oui	Oui	Oui	Oui	Oui	Oui	Oui	Oui	Non	Non	Non	Non	Non	Non	28/04/2015	Non	Non	Non	Non	Non	Non	Non	Non	Non	Non	Non	Non	Non	Non	Non	Non	Non	Non	Non	Non	Non
AJC	0229	014	0011	01/1962	B	E	175		87		Masculin	1		Oui	Oui	Oui	Oui	Oui	Oui	Oui	Oui	Non	Non	Non	Non	Non	Non	29/04/2015	Non	Non	Non	Non	Non	Non	Non	Non	Non	Non	Non	Non	Non	Non	Non	Non	Non	Non	Non	Non	Non
IDD	0230	014	0012	06/1962	S	C	160		86		Féminin	3		Oui	Oui	Oui	Oui	Oui	Oui	Oui	Oui	Non	Non	Non	Non	Non	Non	29/04/2015	Non	Non	Oui	Oui	Non	Non	Non	Non	Oui	Non	Non	Non	Non	ND	Non	Non	Non	Non	ND	Non	Non
CHD	0231	015	0001	04/1940	L	S		ND		ND	Masculin	1		Oui	Oui	Oui	Oui	Oui	Oui	Oui	Oui	Non	Non	Non	Non	Non	Non	14/04/2015	Non	Non	Non	Non	Non	Non	Non	Non	Non	Non	Non	Non	Non	Non	Non	Non	Non	Non	Non	Non	Non
AJC	0232	015	0002	02/1953	V	M	162		78		Féminin	2		Oui	Oui	Oui	Oui	Oui	Oui	Oui	Oui	Non	Non	Non	Non	Non	Non	14/04/2015	Non	Oui	Oui	Non	Non	Non	Non	Non	Oui	Non	Non	Non	Non	Non	Non	Non	Non	Non	Non	Non	Non
CHD	0233	015	0003	08/1932	M	J	150		84		Féminin	3		Oui	Oui	Oui	Oui	Oui	Oui	Oui	Oui	Non	Non	Non	Non	Non	Non	15/04/2015	Non	Non	Non	Non	Non	Non	Non	Non	Non	Non	Non	Non	Non	Non	Non	Non	Non	Non	Non	Non	Non
AJC	0234	015	0004	02/1959	H	C	167		82		Féminin	1		Oui	Oui	Oui	Oui	Oui	Oui	Oui	Oui	Non	Non	Non	Non	Non	Non	15/04/2015	Non	Non	Non	Non	Non	Non	Non	Non	Non	Non	Non	Non	Non	Non	Non	Non	Non	Non	Non	Non	Non
CHD	0235	015	0005	10/1945	B	D	178		80		Masculin	3		Oui	Oui	Oui	Oui	Oui	Oui	Oui	Oui	Non	Non	Non	Non	Non	Non	15/04/2015	Non	Non	Oui	Non	Non	Non	Non	Non	Non	Non	Non	Non	Non	Non	Non	Non	Non	Non	Non	Non	Non
IDD	0236	015	0006	03/1949	L	M	182		118		Masculin	2		Oui	Oui	Oui	Oui	Oui	Oui	Oui	Oui	Non	Non	Non	Non	Non	Non	16/04/2015	Non	Non	Non	Non	Non	Non	Non	Non	Non	Non	Non	Non	Non	Non	Non	Non	Non	Non	Non	Non	Non
CHD	0237	015	0007	02/1926	P	P	154		51		Féminin	2		Oui	Oui	Oui	Oui	Oui	Oui	Oui	Oui	Non	Non	Non	Non	Non	Non	17/04/2015	Non	Oui	Non	Non	Non	Non	Non	Non	Non	Non	Non	Non	Non	Non	Non	Non	Non	Non	Non	Non	Non
CHD	0238	015	0008	01/1949	C	F	154		87		Féminin	2		Oui	Oui	Oui	Oui	Oui	Oui	Oui	Oui	Non	Non	Non	Non	Non	Non	17/04/2015	Non	Non	Oui	Non	Non	Non	Non	Non	Oui	Non	Non	Non	Non	Non	Non	Non	Non	Non	Non	Non	Non
AJC	0239	015	0009	06/1951	C	M	162		64		Féminin	2		Oui	Oui	Oui	Oui	Oui	Oui	Oui	Oui	Non	Non	Non	Non	Non	Non	17/04/2015	Non	Non	Non	Non	Non	Non	Non	Non	Non	Non	Non	Non	Non	Non	Non	Non	Non	Non	Non	Non	Non
IDD	0240	015	0010	03/1959	L	C	165		69		Masculin	2		Oui	Oui	Oui	Oui	Oui	Oui	Oui	Oui	Non	Non	Non	Non	Non	Non	20/04/2015	Non	Non	Non	Non	Non	Non	Non	Non	Non	Non	Non	Non	Non	Non	Non	Non	Non	Non	Non	Non	Non
CHD	0241	015	0011	05/1937	P	J	165		67		Féminin	2		Oui	Oui	Oui	Oui	Oui	Oui	Oui	Oui	Non	Non	Non	Non	Non	Non	20/04/2015	Non	Non	Oui	Non	Non	Non	Non	Non	Non	Oui	Non	Non	Non	Non	Non	Non	Non	Non	Non	Non	Non
CHD	0242	015	0012	11/1929	L	G	170		95		Masculin	3		Oui	Oui	Oui	Oui	Oui	Oui	Oui	Oui	Non	Non	Non	Non	Non	Non	20/04/2015	Oui	Non	Oui	Non	Non	Non	Non	Non	Oui	Oui	Non	Non	Non	Non	Non	Non	Non	Non	Non	Non	Non
AJC	0243	015	0013	12/1945	C	M	155		63		Féminin	2		Oui	Oui	Oui	Oui	Oui	Oui	Oui	Oui	Non	Non	Non	Non	Non	Non	21/04/2015	Non	Non	Non	Non	Non	Non	Non	Non	Non	Non	Non	Non	Non	Non	Non	Non	Non	Non	Non	Non	Non
CHD	0244	015	0014	09/1941	B	F	173		107		Masculin	2		Oui	Oui	Oui	Oui	Oui	Oui	Oui	Oui	Non	Non	Non	Non	Non	Non	21/04/2015	Non	Oui	Oui	Non	Non	Non	Non	Non	Oui	Non	Non	Non	Non	Non	Non	Non	Non	Non	Non	Non	Non
IDD	0245	015	0015	03/1928	V	I	162		55		Féminin	2		Oui	Oui	Oui	Oui	Oui	Oui	Oui	Oui	Non	Non	Non	Non	Non	Non	21/04/2015	Non	Non	Non	Non	Non	Non	Non	Non	Non	Oui	Non	Non	Non	Non	Non	Non	Non	Non	Non	Non	Non
IDD	0246	015	0016	05/1950	G	J	160		64		Féminin	2		Oui	Oui	Oui	Oui	Oui	Oui	Oui	Oui	Non	Non	Non	Non	Non	Non	22/04/2015	Non	Non	Non	Non	Non	Non	Non	Non	Non	Non	Non	Non	Non	Non	Non	Non	Non	Non	Non	Non	Non
CHD	0247	015	0017	12/1934	D	M	170		89		Masculin	2		Oui	Oui	Oui	Oui	Oui	Oui	Oui	Oui	Non	Non	Non	Non	Non	Non	22/04/2015	Non	Non	Oui	Non	Non	Non	Non	Non	Non	Non	Non	Non	Non	Non	Non	Non	Non	Non	Non	Non	Non
AJC	0248	015	0018	12/1944	B	M	165		81		Féminin	3		Oui	Oui	Oui	Oui	Oui	Oui	Oui	Oui	Non	Non	Non	Non	Non	Non	23/04/2015	Non	Non	Oui	Non	Non	Non	Non	Non	Non	Non	Non	Non	Non	Non	Non	Non	Non	Non	Non	Non	Non
LWM	0249	015	0019	03/1945	B	M	170		78		Masculin	3		Oui	Oui	Oui	Oui	Oui	Oui	Oui	Oui	Non	Non	Non	Non	Non	Non	23/04/2015	Oui	Non	Non	Non	Non	Non	Non	Non	Non	Oui	Oui	Oui	Non	Non	Non	Non	Non	Non	Non	Non	Non
CHD	0250	015	0020	09/1937	D	C	160		63		Féminin	2		Oui	Oui	Oui	Oui	Oui	Oui	Oui	Oui	Non	Non	Non	Non	Non	Non	23/04/2015	Non	Non	Non	Non	Non	Non	Non	Non	Non	Non	Non	Non	Non	Non	Non	Non	Non	Non	Non	Non	Non
AJC	0251	016	0001	07/1962	I	H	171		70		Masculin	2		Oui	Oui	Oui	Oui	Oui	Oui	Oui	Oui	Non	Non	Non	Non	Non	Non	05/05/2015	Non	Non	Oui	Non	Oui	Non	Non	Non	Non	Non	Non	Non	Non	Non	Non	Non	Non	Non	Non	Non	Non
IDD	0252	016	0002	07/1945	C	J	175		81		Masculin	1		Oui	Oui	Oui	Oui	Oui	Oui	Oui	Oui	Non	Non	Non	Non	Non	Non	05/05/2015	Non	Non	Non	Non	Non	Non	Non	Non	Non	Non	Non	Non	Non	Non	Non	Non	Non	Non	Non	Non	Non
LWM	0253	016	0003	06/1955	M	L	162		57		Masculin	1		Oui	Oui	Oui	Oui	Oui	Oui	Oui	Oui	Non	Non	Non	Non	Non	Non	05/05/2015	Non	Non	Non	Non	Non	Non	Non	Non	Non	Non	Non	Non	Non	Non	Non	Non	Non	Non	Non	Non	Non
CHD	0254	016	0004	02/1929	W	G	175		67		Masculin	2		Oui	Oui	Oui	Oui	Oui	Oui	Oui	Oui	Non	Non	Non	Non	Non	Non	05/05/2015	Non	Non	Oui	Non	Non	Non	Non	Non	Non	Non	Non	Non	Non	Non	Non	Non	Non	Non	Non	Non	Non
AJC	0255	016	0005	05/1938	R	J	168		72		Masculin	3		Oui	Oui	Oui	Oui	Oui	Oui	Oui	Oui	Non	Non	Non	Non	Non	Non	05/05/2015	Non	Non	Oui	Non	Non	Non	Non	Non	Oui	Oui	Oui	Non	Non	Non	Non	Non	Non	Non	Non	Non	Non
CHD	0256	016	0006	05/1955	C	P	185		130		Masculin	3		Oui	Oui	Oui	Oui	Oui	Oui	Oui	Oui	Non	Non	Non	Non	Non	Non	06/05/2015	Non	Non	Oui	Non	Non	Non	Non	Non	Non	Non	Non	Non	Non	Non	Non	Non	Non	Non	Non	Non	Non
LWM	0257	016	0007	01/1945	C	J	170		60		Masculin	1		Oui	Oui	Oui	Oui	Oui	Oui	Oui	Oui	Non	Non	Non	Non	Non	Non	06/05/2015	Non	Non	Non	Non	Non	Non	Non	Non	Non	Non	Non	Non	Non	Non	Non	Non	Non	Non	Non	Non	Non
AJC	0258	016	0008	10/1944	L	A	170		63		Masculin	2		Oui	Oui	Oui	Oui	Oui	Oui	Oui	Oui	Non	Non	Non	Non	Non	Non	06/05/2015	Non	Oui	Oui	Non	Oui	Non	Non	Non	Oui	ND	ND	ND	ND	ND	ND	ND	ND	ND	ND	ND	ND
IDD	0259	016	0009	11/1960	F	S	160		51		Féminin	2		Oui	Oui	Oui	Oui	Oui	Oui	Oui	Oui	Non	Non	Non	Non	Non	Non	06/05/2015	ND	ND	Oui	ND	ND	ND	ND	ND	Oui	Non	Non	Non	Non	Non	Non	Non	Non	Non	Non	Non	Non
CHD	0260	016	0010	05/1961	F	F	163		59		Féminin	2		Oui	Oui	Oui	Oui	Oui	Oui	Oui	Oui	Non	Non	Non	Non	Non	Non	07/05/2015	Non	Non	Oui	Non	Oui	Non	Non	Non	Non	Non	Non	Non	Non	Non	Non	Non	Non	Non	Non	Oui	Non
LWM	0261	016	0011	08/1934	L	J	180		88		Masculin		ND	Oui	Oui	Oui	Oui	Oui	Oui	Oui	Oui	Non	Non	Non	Non	Non	Non	11/05/2015	Non	Non	Non	Non	Non	Non	Non	Non	Non	Non	Non	Non	Non	Non	Non	Non	Non	Non	Non	Non	Non
IDD	0262	016	0012	11/1960	C	V	153		55		Féminin	1		Oui	Oui	Oui	Oui	Oui	Oui	Oui	Oui	Non	Non	Non	Non	Non	Non	11/05/2015	Non	Non	Non	Non	Oui	Non	Non	Non	Non	Non	Non	Non	Non	Non	Non	Non	Non	Non	Non	Non	Non
CHD	0263	016	0013	04/1954	H	J	178		69		Masculin	3		Oui	Oui	Oui	Oui	Oui	Oui	Oui	Oui	Non	Non	Non	Non	Non	Non	11/05/2015	Non	Non	Oui	Non	Oui	Non	Non	Non	Oui	Oui	Oui	Non	Non	Non	Non	Non	Non	Non	Non	Non	Non
CHD	0264	016	0014	06/1971	M	M	173		81		Féminin	2		Oui	Non	Oui	Oui	Oui	Oui	Oui	Oui	Non	Non	Non	Non	Non	Non	11/05/2015	Non	Non	Oui	Non	Oui	Non	Non	Non	Non	Non	Non	Non	Non	Non	Non	Non	Non	Non	Non	Non	Non
LWM	0265	016	0015	07/1956	F	A	177		135		Masculin	2		Oui	Oui	Oui	Oui	Oui	Oui	Oui	Oui	Non	Non	Non	Non	Non	Non	12/05/2015	Non	Non	Oui	Non	Non	Non	Non	Non	Oui	ND	ND	ND	ND	ND	ND	ND	ND	ND	ND	ND	ND
IDD	0266	016	0016	10/1925	D	A	170		58		Masculin	1		Oui	Oui	Oui	Oui	Oui	Oui	Oui	Oui	Non	Non	Non	Non	Non	Non	12/05/2015	Non	Non	Non	Non	Non	Non	Non	Non	Non	Non	Non	Non	Non	Non	Non	Non	Non	Non	Non	Non	Non
CHD	0267	016	0017	03/1951	M	H	175		64		Masculin	1		Oui	Oui	Oui	Oui	Oui	Oui	Oui	Oui	Non	Non	Non	Non	Non	Non	12/05/2015	Non	Non	Non	Non	Non	Non	Non	Non	Non	Non	Non	Non	Non	Non	Non	Non	Non	Non	Non	Non	Non
LWM	0268	016	0018	12/1949	H	C	158		90		Féminin	2		Oui	Oui	Oui	Oui	Oui	Oui	Oui	Oui	Non	Non	Non	Non	Non	Non	13/05/2015	Non	Non	Oui	Non	Non	Non	Non	Non	Non	Non	Non	Non	Non	Non	Non	Non	Non	Non	Non	Non	Non
LWM	0269	016	0019	03/1951	A	E	180		117		Masculin	2		Oui	Oui	Oui	Oui	Oui	Oui	Oui	Oui	Non	Non	Non	Non	Non	Non	13/05/2015	Non	Non	Non	Non	Oui	Non	Non	Non	Non	Non	Non	Non	Non	Non	Non	Non	Non	Non	Non	Non	Non
CHD	0270	016	0020	01/1948	D	K	172		74		Masculin	3		Oui	Oui	Oui	Oui	Oui	Oui	Oui	Oui	Non	Non	Non	Non	Non	Non	13/05/2015	Non	Non	Non	Non	Oui	Non	Non	Non	Non	Non	Non	Non	Non	Non	Non	Non	Non	Non	Non	Non	Non
IDD	0271	017	0001	10/1947	J	P	190		85		Masculin	3		Oui	Oui	Oui	Oui	Oui	Oui	Oui	Oui	Non	Non	Non	Non	Non	Non	05/05/2015	Non	Oui	Non	Non	Oui	Non	Non	Non	Non	Non	Non	Non	Non	Non	Non	Non	Non	Non	Non	Non	Non
IDD	0272	017	0002	01/1955	C	J	161		63		Féminin	2		Non	Oui	Oui	Oui	Oui	Oui	Oui	Oui	Non	Non	Non	Non	Non	Non	06/05/2015	Non	Non	Non	Non	Non	Non	Non	Non	Non	Non	Non	Non	Non	Non	Non	Non	Non	Non	Non	Non	Non
CHD	0273	017	0003	03/1970	T	R	174		125		Masculin	3		Oui	Oui	Oui	Oui	Oui	Oui	Oui	Oui	Non	Non	Non	Non	Non	Non	05/05/2015	Non	Non	Non	Non	Non	Non	Non	ND	Oui	Non	Non	Non	Non	Non	Non	Non	Non	Non	Non	Non	Non
IDD	0276	017	0006	07/1940	M	G	155		54		Féminin	3		Oui	Oui	Oui	Oui	Oui	Oui	Oui	Oui	Non	Non	Non	Non	Non	Non	11/05/2015	Non	Non	Non	Non	Non	Non	Non	Non	Non	Non	Non	Non	Non	Non	Non	Non	Non	Non	Non	Non	Non
CHD	0274	017	0004	09/1940	B	M	171		135		Masculin	2		Oui	Oui	Oui	Oui	Oui	Oui	Oui	Oui	Non	Non	Non	Non	Non	Non	07/05/2015	Non	Non	Oui	Non	Non	Non	Non	Non	Non	Non	Non	Non	Non	Non	Non	Non	Non	Non	Non	Non	Non
IDD	0275	017	0005	02/1949	B	H	149		58		Féminin	3		Oui	Oui	Oui	Oui	Oui	Oui	Oui	Oui	Non	Non	Non	Non	Non	Non	07/05/2015	Non	Non	Non	Non	Non	Non	Non	Non	Non	Non	Non	Non	Non	Non	Non	Non	Non	Non	Non	Non	Non
CHD	0277	017	0007	05/1968	D	A	170		59		Féminin	1		Oui	Oui	Oui	Oui	Oui	Oui	Oui	Oui	Non	Non	Non	Non	Non	Non	11/05/2015	Non	Non	Non	Non	Non	Non	Non	Non	Non	Non	Non	Non	Non	Non	Non	Non	Non	Non	Non	Non	Non
IDD	0278	017	0008	02/1932	F	J	160		50		Masculin	3		Oui	Oui	Oui	Oui	Oui	Oui	Oui	Oui	Non	Non	Non	Non	Non	Non	11/05/2015	Non	Oui	Oui	Non	Non	Non	Oui	Non	Oui	Oui	Non	Non	Non	Non	Non	Non	Non	Non	Non	Non	Non
IDD	0279	017	0009	05/1958	M	A	173		65		Masculin	1		Non	Oui	Oui	Oui	Oui	Oui	Oui	Oui	Non	Non	Non	Non	Non	Non	11/05/2015	Non	Non	Non	Non	Non	Non	Non	Non	Non	Non	Non	Non	Non	Non	Non	Non	Non	Non	Non	Non	Non
IDD	0280	017	0010	10/1950	B	S	169		90		Masculin	2		Oui	Oui	Oui	Oui	Oui	Oui	Oui	Oui	Non	Non	Non	Non	Non	Non	11/05/2015	Non	Non	Oui	Non	Non	Non	Non	Non	Oui	Oui	Non	Non	Non	Non	Non	Non	Non	Non	Non	Non	Non
CHD	0281	017	0011	12/1945	D	G	170		90		Masculin	3		Oui	Oui	Oui	Oui	Oui	Oui	Oui	Oui	Non	Non	Non	Non	Non	Non	11/05/2015	Oui	Oui	Oui	Non	Non	Oui	Non	Oui	Oui	Oui	Oui	Non	Non	Non	Non	Non	Non	Non	Non	Oui	Non
AJC	0282	017	0012	09/1948	S	L	162		64		Féminin	2		Oui	Oui	Oui	Oui	Oui	Oui	Oui	Oui	Non	Non	Non	Non	Non	Non	12/05/2015	Non	Non	Non	Non	Non	Non	Non	Non	Non	Non	Non	Non	Non	Non	Non	Non	Non	Non	Non	Non	Non
CHD	0283	017	0013	12/1962	C	C	150		50		Féminin	3		Oui	Oui	Oui	Oui	Oui	Oui	Oui	Oui	Non	Non	Non	Non	Non	Non	12/05/2015	Non	Non	Non	Non	Non	Non	Non	Non	Non	Non	Non	Non	Non	Non	Non	Non	Non	Non	Non	Non	Non
IDD	0285	017	0016	01/1970	B	B	163		105		Féminin	3		Oui	Oui	Oui	Oui	Oui	Oui	Oui	Oui	Non	Non	Non	Non	Non	Non	13/05/2015	Non	Non	Non	Non	Non	Non	Non	Non	Non	Non	Non	Non	Non	Non	Non	Non	Non	Non	Non	Non	Non
CHD	0284	017	0015	09/1951	F	T	172		130		Masculin	3		Oui	Oui	Oui	Oui	Oui	Oui	Oui	Oui	Non	Non	Non	Non	Non	Non	13/05/2015	Non	Non	Oui	Non	Non	Non	Non	Non	Non	Non	Non	Non	Non	Non	Non	Non	Non	Non	Non	Non	Non
CHD	0286	017	0017	07/1959	L	N	158		110		Féminin	3		Oui	Oui	Oui	Oui	Oui	Oui	Oui	Oui	Non	Non	Non	Non	Non	Non	13/05/2015	Non	Non	Non	Non	Non	Non	Non	Non	Non	Non	Non	Non	Non	Non	Non	Non	Non	Non	Non	Non	Non
CHD	0287	017	0018	10/1965	F	M	156		139		Féminin	3		Oui	Oui	Oui	Oui	Oui	Oui	Oui	Oui	Non	Non	Non	Non	Non	Non	13/05/2015	Non	Non	Oui	Non	Oui	Non	Non	Non	Non	Non	Non	Non	Non	Non	Non	Non	Non	Non	Non	Non	Non
IDD	0288	017	0019	02/1945	S	H	160		87		Féminin	2		Oui	Oui	Oui	Oui	Oui	Oui	Oui	Oui	Non	Non	Non	Non	Non	Non	13/05/2015	Non	Non	Non	Non	Non	Non	Non	Non	Non	Non	Non	Non	Non	Non	Non	Non	Non	Non	Non	Non	Non
CHD	0289	017	0020	08/1966	B	C	175		105		Féminin	3		Oui	Oui	Oui	Oui	Oui	Oui	Oui	Oui	Non	Non	Non	Non	Non	Non	13/05/2015	Non	Oui	Oui	Non	Non	Non	Non	Non	Non	Non	Non	Non	Non	Non	Non	Non	Non	Non	Non	Non	Non
IDD	0290	018	0001	09/1956	F	D	172		71		Féminin	1		Oui	Oui	Oui	Oui	Oui	Oui	Oui	Oui	Non	Non	Non	Non	Non	Non	18/05/2015	Non	Non	Non	Non	Non	Non	Non	Non	Non	Non	Non	Non	Non	Non	Non	Non	Non	Non	Non	Non	Non
IDD	0291	018	0002	11/1960	F	D	187		73		Masculin	2		Oui	Oui	Oui	Oui	Oui	Oui	Oui	Oui	Non	Non	Non	Non	Non	Non	18/05/2015	Non	Oui	Non	Non	Oui	Non	Non	Non	Oui	Non	Non	Non	Non	Non	Non	Non	Non	Non	Non	Non	Non
IDD	0292	018	0003	07/1954	M	M	178		93		Masculin	2		Oui	Oui	Oui	Oui	Oui	Oui	Oui	Oui	Non	Non	Non	Non	Non	Non	19/05/2015	Non	Oui	Non	Non	Oui	Non	Non	Non	Non	Non	Non	Non	Non	Non	Non	Non	Non	Non	Non	Non	Non
IDD	0293	018	0004	12/1948	B	F	165		77		Masculin	3		Oui	Oui	Oui	Oui	Oui	Oui	Oui	Oui	Non	Non	Non	Non	Non	Non	20/05/2015	Non	Non	Non	Non	Non	Non	Non	Non	Non	Non	Non	Non	Non	Non	Non	Non	Non	Non	Non	Oui	Oui
IDD	0294	018	0005	08/1959	A	E	157		64		Féminin	2		Oui	Oui	Oui	Oui	Oui	Oui	Oui	Oui	Non	Non	Non	Non	Non	Non	20/05/2015	Non	Non	Non	Non	Non	Non	Non	Non	Oui	Non	Non	Non	Non	Non	Non	Non	Non	Non	Non	Non	Non
IDD	0295	018	0006	09/1942	D	M	171		90		Féminin	2		Oui	Oui	Oui	Oui	Oui	Oui	Oui	Oui	Non	Non	Non	Non	Non	Non	20/05/2015	Non	Oui	Non	Non	Non	Non	Non	Non	Non	Oui	Oui	Non	Non	Non	Non	Non	Non	Non	Non	Non	Non
IDD	0296	018	0007	01/1959	V	D	167		77		Masculin	1		Oui	Oui	Oui	Oui	Oui	Oui	Oui	Oui	Non	Non	Non	Non	Non	Non	20/05/2015	Non	Non	Oui	Non	Oui	Non	Non	Non	Non	Non	Non	Non	Non	Non	Non	Non	Non	Non	Non	Non	Non
CHD	0297	018	0008	11/1963	C	L	168		120		Féminin	1		Oui	Oui	Oui	Oui	Oui	Oui	Oui	Oui	Non	Non	Non	Non	Non	Non	20/05/2015	Non	Non	Non	Non	Non	Non	Non	Non	Non	Non	Non	Non	Non	Non	Non	Non	Non	Oui	Non	Non	Non
IDD	0298	018	0009	02/1947	S	G	175		100		Masculin	3		Oui	Oui	Oui	Oui	Oui	Oui	Oui	Oui	Non	Non	Non	Non	Non	Non	20/05/2015	Non	Oui	Oui	Non	Non	Non	Non	Non	Non	Non	Non	Non	Non	Non	Non	Non	Non	Non	Non	Non	Non
CHD	0299	018	0010	06/1960	S	S	163		59		Masculin	1		Oui	Oui	Oui	Oui	Oui	Oui	Oui	Oui	Non	Non	Non	Non	Non	Non	20/05/2015	Non	Non	Non	Non	Non	Non	Non	Non	Non	Non	Non	Non	Non	Non	Non	Non	Non	Non	Non	Non	Non
CHD	0300	018	0011	12/1948	L	M	162		68		Féminin	2		Oui	Oui	Oui	Oui	Oui	Oui	Oui	Oui	Non	Non	Non	Non	Non	Non	20/05/2015	Non	Non	Non	Non	Non	Non	Non	Non	Non	Non	Non	Non	Non	Non	Non	Non	Non	Non	Non	Non	Non
IDD	0301	018	0012	01/1950	V	F	158		65		Féminin	2		Oui	Oui	Oui	Oui	Oui	Oui	Oui	Oui	Non	Non	Non	Non	Non	Non	20/05/2015	Non	Non	Non	Non	Non	Non	Non	Non	Non	Non	Non	Non	Non	Non	Non	Non	Non	Non	Non	Non	Non
IDD	0302	018	0013	12/1948	V	J	170		79		Masculin	3		Oui	Oui	Oui	Oui	Oui	Oui	Oui	Oui	Non	Non	Non	Non	Non	Non	21/05/2015	Non	Non	Non	Non	Non	Non	Non	Non	Oui	Oui	Oui	Non	Non	Non	Non	Non	Non	Non	Non	Non	Non
CHD	0303	018	0014	08/1941	C	P	182		102		Masculin	3		Oui	Oui	Oui	Oui	Oui	Oui	Oui	Oui	Non	Non	Non	Non	Non	Non	21/05/2015	Non	Non	Oui	Non	Non	Non	Non	Non	Oui	Oui	Oui	Non	Non	Non	Non	Non	Non	Non	Non	Non	Non
CHD	0304	018	0015	08/1957	C	F	159		59		Féminin	2		Oui	Oui	Oui	Oui	Oui	Oui	Oui	Oui	Non	Non	Non	Non	Non	Non	21/05/2015	Non	Non	Oui	Non	Non	Non	Non	Non	Non	Non	Non	Non	Non	Non	Non	Non	Non	Non	Non	Non	Non
IDD	0305	018	0016	08/1955	D	M	160		49		Féminin	3		Oui	Oui	Oui	Oui	Oui	Oui	Oui	Oui	Non	Non	Non	Non	Non	Non	22/05/2015	Non	Non	Non	Non	Oui	Non	Non	Non	Non	Non	Non	Non	Non	Non	Non	Non	Non	Non	Non	Non	Non
CHD	0306	018	0017	12/1951	B	R	163		82		Masculin	2		Oui	Oui	Oui	Oui	Oui	Oui	Oui	Oui	Non	Non	Non	Non	Non	Non	25/05/2015	Non	Oui	Oui	Non	Oui	Non	Non	Non	Non	Non	Non	Non	Non	Non	Non	Non	Non	Non	Non	Non	Non
CHD	0307	018	0018	12/1964	L	C	163		66		Féminin	2		Oui	Oui	Oui	Oui	Oui	Oui	Oui	Oui	Non	Non	Non	Non	Non	Non	25/05/2015	Non	Non	Non	Non	Non	Non	Non	Non	Non	Non	Non	Non	Non	Non	Non	Non	Non	Non	Non	Non	Non
IDD	0308	018	0019	08/1954	L	G	180		148		Masculin	3		Oui	Oui	Oui	Oui	Oui	Oui	Oui	Oui	Non	Non	Non	Non	Non	Non	26/05/2015	Non	Non	Oui	Non	Non	Non	Non	Non	Non	Non	Non	Non	Non	Non	Non	Non	Non	Non	Non	Non	Non
CHD	0309	018	0020	07/1949	C	S	178		75		Masculin	3		Oui	Oui	Oui	Oui	Oui	Oui	Oui	Oui	Non	Non	Non	Non	Non	Non	26/05/2015	Non	Non	Non	Non	Oui	Non	Non	Non	Non	Non	Non	Non	Non	Non	Non	Non	Non	Non	Non	Non	Non
AJC	0310	019	0001	09/1964	P	R	170		72		Masculin	1		Oui	Oui	Oui	Oui	Oui	Oui	Oui	Oui	Non	Non	Non	Non	Non	Non	01/06/2015	Non	Non	Non	Non	Oui	Non	Non	Non	Oui	Non	Non	Non	Non	Non	Non	Non	Non	Non	Non	Non	Non
IDD	0311	019	0002	06/1967	A	L	167		62		Féminin	1		Oui	Oui	Oui	Oui	Oui	Oui	Oui	Oui	Non	Non	Non	Non	Non	Non	01/06/2015	Non	Non	Non	Non	Non	Non	Non	Non	Non	Non	Non	Non	Non	Non	Non	Non	Non	Non	Non	Non	Non
IDD	0312	019	0003	10/1953	R	G	162		72		Masculin	2		Oui	Oui	Oui	Oui	Oui	Oui	Oui	Oui	Non	Non	Non	Non	Non	Non	02/06/2015	Non	Non	Oui	Non	Oui	Non	Non	Non	Oui	Non	Non	Non	Non	Non	Non	Non	Non	Non	Non	Non	Non
CHD	0313	019	0004	09/1963	B	C	163		87		Féminin	2		Oui	Oui	Oui	Oui	Oui	Oui	Oui	Oui	Non	Non	Non	Non	Non	Non	02/06/2015	Non	Non	Oui	Non	Non	Non	Non	Non	Non	Non	Non	Non	Non	Non	Non	Non	Non	Non	Non	Non	Non
IDD	0314	019	0005	07/1955	L	M	161		56		Féminin	1		Oui	Oui	Oui	Oui	Oui	Oui	Oui	Oui	Non	Non	Non	Non	Non	Non	02/06/2015	Non	Non	Non	Non	Non	Non	Non	Non	Non	Non	Non	Non	Non	Non	Non	Non	Non	Non	Non	Non	Non
CHD	0315	019	0006	06/1966	C	A	160		60		Féminin	1		Non	Oui	Oui	Oui	Oui	Oui	Oui	Oui	Non	Non	Non	Non	Non	Non	03/06/2015	Non	Non	Non	Non	Non	Non	Non	Non	Non	Non	Non	Non	Non	Non	Non	Non	Non	Non	Non	Non	Non
CHD	0316	019	0007	01/1966	K	M	168		104		Féminin	2		Oui	Oui	Oui	Oui	Oui	Oui	Oui	Oui	Non	Non	Non	Non	Non	Non	03/06/2015	Non	Non	Non	Non	Non	Non	Non	Non	Oui	Non	Non	Non	Non	Non	Non	Non	Non	Non	Non	Non	Non
IDD	0317	019	0008	04/1946	L	A	172		97		Féminin	3		Oui	Oui	Oui	Oui	Oui	Oui	Oui	Oui	Non	Non	Non	Non	Non	Non	04/06/2015	Non	Non	Oui	Non	Non	Non	Non	Non	Non	Oui	Oui	Oui	Non	Non	Non	Non	Non	Non	Non	Non	Non
CHD	0318	019	0009	12/1959	L	S	154		68		Féminin	1		Oui	Oui	Oui	Oui	Oui	Oui	Oui	Oui	Non	Non	Non	Non	Non	Non	04/06/2015	Non	Non	Oui	Non	Non	Non	Non	Non	Non	Non	Non	Non	Non	Non	Non	Non	Non	Non	Non	Non	Non
CHD	0319	019	0010	08/1952	F	D	165		54		Féminin	1		Non	Oui	Oui	Oui	Oui	Oui	Oui	Oui	Non	Non	Non	Non	Non	Non	05/06/2015	Non	Non	Non	Non	Non	Non	Non	Non	Non	Non	Non	Non	Non	Non	Non	Non	Non	Non	Non	Non	Non
IDD	0320	019	0011	08/1964	T	S	169		85		Féminin	2		Oui	Oui	Oui	Oui	Oui	Oui	Oui	Oui	Non	Non	Non	Non	Non	Non	08/06/2015	Non	Non	Oui	Non	Non	Non	Non	Non	Non	Non	Non	Non	Non	Non	Non	Non	Non	Non	Non	Non	Non
CHD	0321	019	0012	09/1961	R	J	159		85		Féminin	1		Oui	Oui	Oui	Oui	Oui	Oui	Oui	Oui	Non	Non	Non	Non	Non	Non	08/06/2015	Non	Non	Non	Non	Non	Non	Non	Non	Non	Non	Non	Non	Non	Non	Non	Non	Non	Non	Non	Non	Non
CHD	0322	019	0013	12/1932	A	F	150		44		Féminin	1		Oui	Oui	Oui	Oui	Oui	Oui	Oui	Oui	Non	Non	Non	Non	Non	Non	09/06/2015	Non	Non	Non	Non	Non	Non	Non	Non	Non	Non	Non	Non	Non	Non	Non	Non	Non	Non	Non	Non	Non
AJC	0323	019	0014	07/1948	H	J	164		50		Féminin	2		Oui	Oui	Oui	Oui	Oui	Oui	Oui	Oui	Non	Non	Non	Non	Non	Non	10/06/2015	Non	Non	Non	Non	Non	Non	Non	Non	Non	Oui	Oui	Non	Non	Non	Non	Non	Non	Non	Non	Non	Non
IDD	0324	019	0015	08/1959	D	M	168		68		Féminin	1		Oui	Oui	Oui	Oui	Oui	Oui	Oui	Oui	Non	Non	Non	Non	Non	Non	10/06/2015	Non	Non	Non	Non	Non	Non	Non	Non	Non	Non	Non	Non	Non	Non	Non	Non	Non	Non	Non	Non	Non
CHD	0325	019	0016	11/1968	R	I	163		70		Féminin	2		Non	Oui	Oui	Oui	Oui	Oui	Oui	Oui	Non	Non	Non	Non	Non	Non	11/06/2015	Non	Non	Oui	Non	Oui	Non	Non	Non	Non	Non	Non	Non	Non	Non	Non	Non	Non	Non	Non	Non	Non
AJC	0326	019	0017	01/1957	H	M	160		57		Féminin	1		Non	Oui	Oui	Oui	Oui	Oui	Oui	Oui	Non	Non	Non	Non	Non	Non	11/06/2015	Non	Non	Non	Non	Non	Non	Non	Non	Non	Non	Non	Non	Non	Non	Non	Non	Non	Non	Non	Non	Non
CHD	0327	019	0018	01/1964	B	R	156		67		Féminin	1		Oui	Oui	Oui	Oui	Oui	Oui	Oui	Oui	Non	Non	Non	Non	Non	Non	11/06/2015	Non	Non	Non	Non	Non	Non	Non	Non	Non	Oui	Oui	Non	Non	Non	Non	Non	Non	Non	Non	Non	Non
AJC	0328	019	0019	10/1951	C	M	169		85		Féminin	2		Oui	Oui	Oui	Oui	Oui	Oui	Oui	Oui	Non	Non	Non	Non	Non	Non	11/06/2015	Non	Oui	Oui	Non	Non	Non	Non	Non	Non	Non	Non	Non	Non	Non	Non	Non	Non	Non	Non	Non	Non
IDD	0329	020	0001	06/1957	C	G	181		99		Masculin	3		Oui	Oui	Oui	Oui	Oui	Oui	Oui	Oui	Non	Non	Non	Non	Non	Non	02/06/2015	Non	Oui	Oui	Non	Oui	Non	Non	Non	Oui	Non	Non	Non	Non	Non	Non	Non	Non	Non	Non	Non	Non
IDD	0330	020	0002	05/1965	M	J	158		96		Féminin	2		Oui	Oui	Oui	Oui	Oui	Oui	Oui	Oui	Non	Non	Non	Non	Non	Non	02/06/2015	Non	Non	Oui	Non	Non	Non	Non	Non	Non	Non	Non	Non	Non	Non	Non	Non	Non	Non	Non	Non	Non
IDD	0331	020	0003	12/1968	P	C	164		83		Féminin	2		Oui	Oui	Oui	Oui	Oui	Oui	Oui	Oui	Non	Non	Non	Non	Non	Non	02/06/2015	Non	Non	Non	Non	Non	Non	Non	Non	Non	Non	Non	Non	Non	Non	Non	Non	Non	Non	Non	Non	Non
CHD	0332	020	0004	07/1956	C	J	172		123		Masculin	2		Oui	Oui	Oui	Oui	Oui	Oui	Oui	Oui	Non	Non	Non	Non	Non	Non	02/06/2015	Non	Oui	Oui	Non	Non	Non	Non	Non	Oui	Non	Non	Non	Non	Non	Non	Non	Non	Non	Non	Non	Non
CHD	0333	020	0005	04/1951	P	J	160		70		Féminin	1		Oui	Oui	Oui	Oui	Oui	Oui	Oui	Oui	Non	Non	Non	Non	Non	Non	03/06/2015	Non	Non	Non	Non	Non	Non	Non	Non	Non	Non	Non	Non	Non	Non	Non	Non	Non	Non	Non	Non	Non
IDD	0334	020	0006	12/1958	B	P	176		135		Masculin	2		Oui	Oui	Oui	Oui	Oui	Oui	Oui	Oui	Non	Non	Non	Non	Non	Non	03/06/2015	Non	Non	Non	Non	Non	Non	Non	Non	Non	Non	Non	Non	Non	Non	Non	Non	Non	Non	Non	Non	Non
CHD	0335	020	0007	03/1963	S	P	152		60		Féminin	1		Non	Oui	Oui	Oui	Oui	Oui	Oui	Oui	Non	Non	Non	Non	Non	Non	04/06/2015	Non	Non	Non	Non	Non	Non	Non	Non	Non	Non	Non	Non	Non	Non	Non	Non	Non	Non	Non	Non	Non
CHD	0336	020	0008	11/1936	R	C	179		92		Masculin	2		Oui	Oui	Oui	Oui	Oui	Oui	Oui	Oui	Non	Non	Non	Non	Non	Non	05/06/2015	Non	Non	Oui	Non	Non	Non	Non	Non	Oui	Non	Non	Non	Non	Non	Non	Non	Non	Non	Non	Non	Non
IDD	0337	020	0009	11/1955	S	A	180		85		Masculin	2		Oui	Oui	Oui	Oui	Oui	Oui	Oui	Oui	Non	Non	Non	Non	Non	Non	05/06/2015	Non	Oui	Non	Non	Non	Non	Non	Non	Non	Non	Non	Non	Non	Non	Non	Non	Non	Non	Non	Non	Non
CHD	0338	020	0010	02/1946	P	J	176		62		Masculin	1		Oui	Oui	Oui	Oui	Oui	Oui	Oui	Oui	Non	Non	Non	Non	Non	Non	05/06/2015	Non	Non	Non	Non	Non	Non	Non	Non	Non	Non	Non	Non	Non	Non	Non	Non	Non	Non	Non	Non	Non
CHD	0339	020	0011	02/1941	S	Y	178		80		Masculin	3		Oui	Oui	Oui	Oui	Oui	Oui	Oui	Oui	Non	Non	Non	Non	Non	Non	08/06/2015	Non	Non	Oui	Oui	Oui	Non	Non	Non	Non	Non	Non	Non	Non	Non	Non	Non	Non	Non	Non	Non	Non
IDD	0340	020	0012	01/1948	C	J	185		87		Masculin	2		Oui	Oui	Oui	Oui	Oui	Oui	Oui	Oui	Non	Non	Non	Non	Non	Non	07/06/2015	Non	Non	Non	Oui	Oui	Non	Non	Non	Non	Oui	Non	Non	Non	Non	Non	Non	Non	Non	Non	Non	Non
CHD	0341	020	0013	04/1944	M	C	165		68		Féminin	2		Oui	Oui	Oui	Oui	Oui	Oui	Oui	Oui	Non	Non	Non	Non	Non	Non	07/06/2015	Non	Non	Non	Non	Non	Non	Non	Non	Non	Non	Non	Non	Non	Non	Non	Non	Non	Non	Non	Non	Non
CHD	0342	020	0014	07/1967	G	L	171		66		Masculin	2		Oui	Oui	Oui	Oui	Oui	Oui	Oui	Oui	Non	Non	Non	Non	Non	Non	07/06/2015	Non	Non	Non	Non	Non	Non	Non	Non	Non	Non	Non	Non	Non	Non	Non	Non	Non	Non	Non	Non	Non
IDD	0343	020	0015	08/1951	G	R	155		70		Féminin	2		Oui	Oui	Oui	Oui	Oui	Oui	Oui	Oui	Non	Non	Non	Non	Non	Non	09/06/2015	Non	Non	Non	Non	Non	Non	Non	Non	Oui	Non	Non	Non	Non	Non	Non	Non	Non	Non	Non	Non	Non
CHD	0344	020	0016	11/1967	H	C	165		114.5		Féminin	2		Oui	Oui	Oui	Oui	Oui	Oui	Oui	Oui	Non	Non	Non	Non	Non	Non	09/06/2015	Non	Non	Non	Non	Non	Non	Non	Non	Non	Non	Non	Non	Non	Non	Non	Non	Non	Non	Non	Non	Non
IDD	0345	020	0017	08/1958	D	C	170		54		Féminin	2		Oui	Oui	Oui	Oui	Oui	Oui	Oui	Oui	Non	Non	Non	Non	Non	Non	09/06/2015	Non	Oui	Non	Non	Non	Non	Non	Non	Non	Non	Non	Non	Non	Non	Non	Non	Non	Non	Non	Non	Non
CHD	0346	020	0018	11/1964	F	A	180		60		Masculin	3		Oui	Oui	Oui	Oui	Oui	Oui	Oui	Oui	Non	Non	Non	Non	Non	Non	09/06/2015	Non	Non	Non	Non	Oui	Non	Non	Non	Non	Non	Non	Non	Non	Non	Non	Non	Non	Non	Non	Non	Non
IDD	0347	020	0019	11/1948	H	L	171		68		Masculin	3		Oui	Oui	Oui	Oui	Oui	Oui	Oui	Oui	Non	Non	Non	Non	Non	Non	10/06/2015	Non	Oui	Oui	Non	Oui	Non	Non	Non	Non	Non	Non	Non	Non	Non	Non	Non	Non	Non	Non	Non	Non
IDD	0348	020	0020	11/1936	A	J	180		77		Masculin	2		Oui	Oui	Oui	Oui	Oui	Oui	Oui	Oui	Non	Non	Non	Non	Non	Non	10/06/2015	Non	Non	Oui	Non	Non	Oui	Oui	Non	Non	Oui	Non	Non	Non	Non	Non	Non	Non	Non	Non	Non	Non
IDD	0349	021	0001	07/1969	B	S	160		63		Féminin	1		Oui	Oui	Oui	Oui	Oui	Oui	Oui	Oui	Non	Non	Non	Non	Non	Non	01/06/2015	Non	Non	Non	Non	Non	Non	Non	Non	Non	Non	Non	Non	Non	Non	Non	Non	Non	Non	Non	Non	Non
IDD	0350	021	0002	03/1950	D	J	176		83		Masculin	1		Oui	Oui	Oui	Oui	Oui	Oui	Oui	Oui	Non	Non	Non	Non	Non	Non	02/06/2015	Non	Non	Non	Non	Non	Non	Non	Non	Non	Non	Non	Non	Non	Non	Non	Non	Non	Non	Non	Non	Non
IDD	0351	021	0003	02/1952	D	S	161		71		Masculin	2		Oui	Oui	Oui	Oui	Oui	Oui	Oui	Oui	Non	Non	Non	Non	Non	Non	02/06/2015	Non	Oui	Oui	Non	Non	Non	Non	Non	Non	Non	Non	Non	Non	Non	Non	Non	Non	Non	Non	Non	Non
IDD	0352	021	0004	11/1948	N	L	156		80		Féminin	2		Oui	Oui	Oui	Oui	Oui	Oui	Oui	Oui	Non	Non	Non	Non	Non	Non	02/06/2015	Non	Non	Oui	Non	Non	Non	Non	Non	Non	ND	ND	ND	ND	ND	ND	ND	ND	ND	ND	ND	ND
IDD	0353	021	0005	01/1935	H	S	161		70		Masculin	2		Oui	Oui	Oui	Oui	Oui	Oui	Oui	Oui	Non	Non	Non	Non	Non	Non	02/06/2015	Non	Non	Oui	Non	Non	Non	Non	Non	Non	ND	ND	ND	ND	ND	ND	ND	ND	ND	ND	ND	ND
IDD	0354	021	0006	09/1949	M	T	165		58		Féminin	2		Oui	Oui	Oui	Oui	Oui	Oui	Oui	Oui	Non	Non	Non	Non	Non	Non	03/06/2015	Non	Non	Oui	Non	Non	Non	Non	Non	Non	Non	Non	Non	Non	Non	Non	Non	Non	Non	Non	Non	Non
CHD	0355	021	0007	06/1948	P	M	161		75		Féminin	2		Oui	Oui	Oui	Oui	Oui	Oui	Oui	Oui	Non	Non	Non	Non	Non	Non	03/06/2015	Non	Non	Oui	Non	Non	Non	Non	Non	Oui	Non	Non	Non	Non	Non	Non	Non	Non	Non	Non	Non	Non
CHD	0356	021	0008	06/1942	D	E	150		59		Féminin	3		Oui	Oui	Oui	Oui	Oui	Oui	Oui	Oui	Non	Non	Non	Non	Non	Non	03/06/2015	Non	Non	Oui	Non	Non	Non	Non	Non	Oui	Non	Non	Non	Non	Non	Non	Non	Non	Non	Non	Non	Non
CHD	0357	021	0009	01/1937	J	J	155		68		Féminin	2		Oui	Oui	Oui	Oui	Oui	Oui	Oui	Oui	Non	Non	Non	Non	Non	Non	03/06/2015	Non	Non	Oui	Non	Non	Non	Non	Non	Non	Non	Non	Non	Non	Non	Non	Non	Non	Non	Non	Non	Non
IDD	0358	021	0010	03/1942	N	V	152		51		Féminin	2		Oui	Oui	Oui	Oui	Oui	Oui	Oui	Oui	Non	Non	Non	Non	Non	Non	03/06/2015	Non	Non	Non	Non	Non	Non	Non	Non	Non	Non	Non	Non	Non	Non	Non	Non	Non	Non	Non	Non	Non
CHD	0359	021	0011	07/1944	L	P	177		86		Masculin	2		Oui	Oui	Oui	Oui	Oui	Oui	Oui	Oui	Non	Non	Non	Non	Non	Non	08/06/2015	Non	Non	Oui	Non	Oui	Non	Non	Non	Oui	Non	Non	Non	Non	Non	Non	Non	Non	Non	Non	Non	Non
IDD	0360	021	0012	02/1944	R	G	170		100		Féminin	2		Oui	Oui	Oui	Oui	Oui	Oui	Oui	Oui	Non	Non	Non	Non	Non	Non	08/06/2015	Non	Non	Non	Non	Non	Non	Non	Non	Non	Non	Non	Non	Non	Non	Non	Non	Non	Non	Non	Non	Non
CHD	0361	021	0013	07/1952	M	A	185		92		Masculin	2		Oui	Oui	Oui	Oui	Oui	Oui	Oui	Oui	Non	Non	Non	Non	Non	Non	08/06/2015	Non	Non	Oui	Non	Non	Non	Non	Non	Non	Non	Non	Non	Non	Non	Non	Non	Non	Non	Non	Non	Non
IDD	0362	021	0014	10/1938	M	J	173		70		Masculin	1		Oui	Oui	Oui	Oui	Oui	Oui	Oui	Oui	Non	Non	Non	Non	Non	Non	08/06/2015	Non	Non	Non	Non	Oui	Non	Non	Non	Non	Non	Non	Non	Non	Non	Non	Non	Non	Non	Non	Non	Non
CHD	0363	021	0015	07/1935	A	M	180		83		Masculin	2		Oui	Oui	Oui	Oui	Oui	Oui	Oui	Oui	Non	Non	Non	Non	Non	Non	09/06/2015	Non	Non	Non	Non	Non	Non	Non	Non	Non	Non	Non	Non	Non	Non	Non	Non	Non	Non	Non	Non	Non
IDD	0364	021	0016	07/1969	B	S	169		58		Féminin	2		Oui	Oui	Oui	Oui	Oui	Oui	Oui	Oui	Non	Non	Non	Non	Non	Non	09/06/2015	Non	Non	Non	Non	Oui	Non	Non	Non	Non	Non	Non	Non	Non	Non	Non	Non	Non	Non	Non	Non	Non
CHD	0365	021	0017	09/1935	D	J	180		80		Masculin	2		Oui	Oui	Oui	Oui	Oui	Oui	Oui	Oui	Non	Non	Non	Non	Non	Non	09/06/2015	Non	Oui	Oui	Non	Non	Non	Non	Non	Non	Non	Non	Non	Non	Non	Non	Non	Non	Non	Non	Non	Non
CHD	0366	021	0018	01/1957	N	A	184		74		Masculin	2		Oui	Oui	Oui	Oui	Oui	Oui	Oui	Oui	Non	Non	Non	Non	Non	Non	10/06/2015	Non	Non	Non	Non	Non	Non	Oui	Non	Non	Non	Non	Non	Non	Non	Non	Non	Non	Non	Non	Non	Non
IDD	0367	021	0019	02/1939	B	H	166		58		Masculin	3		Oui	Oui	Oui	Oui	Oui	Oui	Oui	Oui	Non	Non	Non	Non	Non	Non	10/06/2015	Non	Non	Oui	Oui	Oui	Non	Non	Non	Oui	Non	Non	Non	Non	Non	Non	Non	Non	Non	Non	Non	Non
CHD	0368	021	0020	06/1946	H	F	171		98		Féminin	2		Oui	Oui	Oui	Oui	Oui	Oui	Oui	Oui	Non	Non	Non	Non	Non	Non	10/06/2015	Non	Non	Oui	Non	Non	Non	Non	Non	Non	Non	Non	Non	Non	Non	Non	Non	Non	Non	Non	Non	Non
CHD	0369	022	0001	03/1969	M	G	155		69		Féminin	1		Oui	Oui	Oui	Oui	Oui	Oui	Oui	Oui	Non	Non	Non	Non	Non	Non	15/06/2015	Non	Non	Non	Non	Non	Non	Non	Non	Non	Non	Non	Non	Non	Non	Non	Non	Non	Non	Non	Non	Non
IDD	0370	022	0002	12/1962	M	P	170		74		Masculin	1		Oui	Oui	Oui	Oui	Oui	Oui	Oui	Oui	Non	Non	Non	Non	Non	Non	16/06/2015	Non	Oui	Non	Non	Non	Non	Non	ND	Non	Non	Non	Non	Non	Non	Non	Non	Non	Non	Non	Non	Non
CHD	0371	022	0003	04/1952	B	D	176		68		Masculin	2		Oui	Oui	Oui	Oui	Oui	Oui	Oui	Oui	Non	Non	Non	Non	Non	Non	16/06/2015	Non	Non	Non	Non	Non	Non	Non	Non	Non	Non	Non	Non	Non	Non	Non	Non	Non	Non	Non	Non	Non
CHD	0372	022	0004	03/1944	B	F	168		67.2		Féminin	2		Oui	Oui	Oui	Oui	Oui	Oui	Oui	Oui	Non	Non	Non	Non	Non	Non	17/06/2015	Non	Non	Non	Non	Non	Non	Non	Non	Non	Non	Non	Non	Non	Non	Non	Non	Non	Non	Non	Non	Non
IDD	0373	022	0005	06/1947	B	D	175		60		Masculin	2		Oui	Oui	Oui	Oui	Oui	Oui	Oui	Oui	Non	Non	Non	Non	Non	Non	17/06/2015	Non	Non	Non	Non	Non	Non	Non	Non	Non	Non	Non	Non	Non	Non	Non	Non	Non	Non	Non	Non	Non
IDD	0374	022	0006	01/1943	P	C	176		86		Masculin	2		Oui	Oui	Oui	Oui	Oui	Oui	Oui	Oui	Non	Non	Non	Non	Non	Non	18/06/2015	Non	Oui	Oui	Non	Non	Non	Non	Non	Non	Non	Non	Non	Non	Non	Non	Non	Non	Non	Non	Non	Non
IDD	0375	022	0007	03/1947	G	A	165		62		Masculin	2		Oui	Oui	Oui	Oui	Oui	Oui	Oui	Oui	Non	Non	Non	Non	Non	Non	18/06/2015	Non	Non	Oui	Oui	Non	Non	Non	Non	Oui	Non	Non	Non	Non	Non	Non	Non	Non	Non	Non	Non	Non
IDD	0376	022	0008	04/1942	D	C	165		112		Féminin	3		Oui	Oui	Oui	Oui	Oui	Oui	Oui	Oui	Non	Non	Non	Non	Non	Non	21/06/2015	Oui	Oui	Oui	Non	Non	Oui	Non	Non	Oui	Non	Non	Non	Non	Non	Non	Non	Non	Non	Non	Non	Non
IDD	0377	022	0010	02/1966	B	P	180		85		Masculin	2		Oui	Oui	Oui	Oui	Oui	Oui	Oui	Oui	Non	Non	Non	Non	Non	Non	22/06/2015	Non	Non	Non	Non	Non	Non	Non	Non	ND	Non	Non	Non	Non	Non	Non	Non	Non	Non	Non	Non	Non
IDD	0378	022	0009	05/1968	D	H	170		74		Masculin	3		Oui	Oui	Oui	Oui	Oui	Oui	Oui	Oui	Non	Non	Non	Non	Non	Non	21/06/2015	Oui	Non	Non	Non	Oui	Non	Non	Non	Non	Oui	Oui	Oui	Non	Non	Non	Non	Non	Non	Non	Non	Non
IDD	0379	022	0011	12/1942	A	V	146		39		Féminin	2		Oui	Oui	Oui	Oui	Oui	Oui	Oui	Oui	Non	Non	Non	Non	Non	Non	22/06/2015	Non	Oui	Oui	Non	Non	Non	Non	Non	Non	Non	Non	Non	Non	Non	Non	Non	Non	Non	Non	Non	Non
IDD	0380	022	0012	10/1944	D	D	168		54		Masculin	2		Oui	Oui	Oui	Oui	Oui	Oui	Oui	Oui	Non	Non	Non	Non	Non	Non	22/06/2015	Non	Non	Oui	Non	Non	Non	Non	Non	Non	Non	Non	Non	Non	Non	Non	Non	Non	Non	Non	Non	Non
IDD	0381	022	0013	05/1932	N	J	169		83		Masculin	3		Oui	Oui	Oui	Oui	Oui	Oui	Oui	Oui	Non	Non	Non	Non	Non	Non	22/06/2015	Non	Oui	Oui	Non	Non	Oui	Oui	Non	Non	Non	Non	Non	Non	Non	Non	Non	Non	Non	Non	Non	Non
IDD	0382	022	0014	04/1969	T	G	183		85		Masculin	2		Oui	Oui	Oui	Oui	Oui	Oui	Oui	Oui	Non	Non	Non	Non	Non	Non	23/06/2015	Non	Non	Non	Non	Non	Non	Non	Non	Non	Non	Non	Non	Non	Non	Non	Non	Non	Non	Non	Non	Non
IDD	0383	022	0015	04/1943	V	O	164		57		Féminin	1		Oui	Oui	Oui	Oui	Oui	Oui	Oui	Oui	Non	Non	Non	Non	Non	Non	23/06/2015	Non	Non	Non	Non	Non	Non	Oui	Non	Non	Non	Non	Non	Non	Non	Non	Non	Non	Non	Non	Non	Non
IDD	0384	022	0016	10/1920	R	J	160		70		Féminin	3		Oui	Oui	Oui	Oui	Oui	Oui	Oui	Oui	Non	Non	Non	Non	Non	Non	23/06/2015	Oui	Non	Oui	Non	Non	Non	Oui	Non	Oui	Non	Non	Non	Non	Non	Non	Non	Non	Non	Non	Non	Non
IDD	0385	022	0017	06/1956	G	E	161		62		Féminin	2		Oui	Oui	Oui	Oui	Oui	Oui	Oui	Oui	Non	Non	Non	Non	Non	Non	23/06/2015	Non	Non	Non	Non	Non	Non	Non	Non	Non	Non	Non	Non	Non	Non	Non	Non	Non	Non	Non	Non	Non
IDD	0386	022	0018	08/1955	F	M	162		72		Féminin	1		Oui	Oui	Oui	Oui	Oui	Oui	Oui	Oui	Non	Non	Non	Non	Non	Non	25/06/2015	Non	Non	Non	Non	Non	Non	Non	Non	Non	Non	Non	Non	Non	Non	Non	Non	Non	Non	Non	Non	Non
IDD	0387	022	0019	10/1958	H	T	173		56		Masculin	2		Oui	Oui	Oui	Oui	Oui	Oui	Oui	Oui	Non	Non	Non	Non	Non	Non	24/06/2015	Non	Non	Non	Non	Oui	Non	Non	Non	Non	Non	Non	Non	Non	Non	Non	Non	Non	Non	Non	Non	Non
IDD	0388	022	0020	02/1958	H	C	178		84		Masculin	3		Oui	Oui	Oui	Oui	Oui	Oui	Oui	Oui	Non	Non	Non	Non	Non	Non	24/06/2015	Oui	ND	ND	ND	ND	Oui	ND	ND	ND	Oui	Oui	Non	Non	Non	Non	Non	Non	Non	Non	Non	Non
IDD	0389	023	0001	10/1942	L	M	148		70		Féminin	3		Oui	Oui	Oui	Oui	Oui	Oui	Oui	Oui	Non	Non	Non	Non	Non	Non	01/07/2015	Oui	Oui	Oui	Oui	Non	Non	Non	Non	Oui	Oui	Oui	Non	Non	Oui	Non	Non	Non	Non	Non	Non	Non
IDD	0390	023	0002	03/1938	G	M	173		81		Masculin	3		Oui	Oui	Oui	Oui	Oui	Oui	Oui	Oui	Non	Non	Non	Non	Non	Non	01/07/2015	Non	Non	Oui	Non	Non	Non	Non	Oui	Non	Oui	Oui	Oui	Oui	Oui	Non	Non	Non	Non	Non	Non	Non
CHD	0391	023	0003	06/1928	R	J	154		64		Féminin	3		Oui	Oui	Oui	Oui	Oui	Oui	Oui	Oui	Non	Non	Non	Non	Non	Non	01/07/2015	Non	Oui	Oui	Non	Non	Non	Non	Non	Non	Non	Non	Non	Non	Oui	Non	Non	Non	Non	Non	Non	Non
CHD	0392	023	0004	03/1954	M	B	165		73		Féminin	3		Oui	Oui	Oui	Oui	Oui	Oui	Oui	Oui	Non	Non	Non	Non	Non	Non	01/07/2015	Non	Non	Non	Non	Oui	Non	Non	Non	Oui	Non	Non	Non	Non	Non	Non	Non	Non	Non	Non	Non	Non
CHD	0393	023	0005	09/1965	P	V	157		98		Féminin	2		Non	Oui	Oui	Oui	Oui	Oui	Oui	Oui	Non	Non	Non	Non	Non	Non	01/07/2015	Non	Non	Non	Non	Non	Non	Non	Non	Non	Non	Non	Non	Non	Non	Non	Non	Non	Non	Non	Non	Non
CHD	0394	023	0006	07/1957	M	W	172		103		Masculin	2		Oui	Oui	Oui	Oui	Oui	Oui	Oui	Oui	Non	Non	Non	Non	Non	Non	02/07/2015	Non	Non	Oui	Non	Non	Non	Non	Non	Oui	Non	Non	Non	Non	Non	Non	Non	Non	Non	Non	Non	Non
CHD	0395	023	0007	09/1968	R	F	173		132		Féminin	2		Oui	Oui	Oui	Oui	Oui	Oui	Oui	Oui	Non	Non	Non	Non	Non	Non	02/07/2015	Non	Non	Non	Non	Non	Non	Non	Non	Non	Non	Non	Non	Non	Non	Non	Non	Non	Non	Non	Non	Non
CHD	0396	023	0008	02/1942	C	J	175		90		Masculin	3		Oui	Oui	Oui	Oui	Oui	Oui	Oui	Oui	Non	Non	Non	Non	Non	Non	06/07/2015	Non	Oui	Oui	Oui	Oui	Non	Oui	Non	Oui	Oui	Oui	Non	Non	Non	Non	Non	Non	Non	Non	Non	Non
CHD	0397	023	0009	10/1938	I	J	179		69		Masculin	2		Oui	Oui	Oui	Oui	Oui	Oui	Oui	Oui	Non	Non	Non	Non	Non	Non	06/07/2015	Non	Oui	Oui	Non	Non	Non	Non	Non	Non	Non	Non	Non	Non	Non	Non	Non	Non	Non	Non	Non	Non
AJC	0398	023	0010	04/1945	B	D	175		75		Féminin	3		Oui	Oui	Oui	Oui	Oui	Oui	Oui	Oui	Non	Non	Non	Non	Non	Non	06/07/2015	Non	Non	Oui	Oui	Non	Non	Oui	Non	Oui	Oui	Oui	Non	Non	Non	Non	Non	Non	Non	Non	Non	Non
AJC	0399	023	0011	04/1930	P	C	159		69		Féminin	2		Oui	Oui	Oui	Oui	Oui	Oui	Oui	Oui	Non	Non	Non	Non	Non	Non	06/07/2015	Non	Non	Oui	Oui	Non	Non	Non	Non	Oui	Oui	Oui	Non	Non	Non	Non	Non	Non	Non	Non	Non	Non
AJC	0400	023	0012	07/1953	S	J	173		91		Masculin	2		Oui	Oui	Oui	Oui	Oui	Oui	Oui	Oui	Non	Non	Non	Non	Non	Non	06/07/2015	Non	Oui	Oui	Oui	Non	Non	Non	Non	Oui	Oui	Oui	Non	Non	Non	Non	Non	Non	Non	Non	Non	Non
AJC	0401	023	0013	03/1949	S	F	175		89		Masculin	2		Oui	Oui	Oui	Oui	Oui	Oui	Oui	Oui	Non	Non	Non	Non	Non	Non	08/07/2015	Non	Non	Oui	Non	Non	Non	Non	Non	Oui	Non	Non	Non	Non	Non	Non	Non	Non	Non	Non	Non	Non
AJC	0402	023	0014	06/1946	F	B	170		86		Masculin	2		Oui	Oui	Oui	Oui	Oui	Oui	Oui	Oui	Non	Non	Non	Non	Non	Non	07/07/2015	Non	Oui	Oui	Non	Non	Non	Non	Non	Non	Non	Non	Non	Non	Non	Non	Non	Non	Non	Non	Non	Non
AJC	0403	023	0015	12/1969	A	S	163		70		Féminin	2		Oui	Oui	Oui	Oui	Oui	Oui	Oui	Oui	Non	Non	Non	Non	Non	Non	08/07/2015	Non	Non	Non	Non	Oui	Non	Non	Non	Non	Non	Non	Non	Non	Non	Non	Non	Non	Non	Non	Non	Non
CHD	0404	023	0016	05/1961	F	E	178		101		Masculin	1		Oui	Oui	Oui	Oui	Oui	Oui	Oui	Oui	Non	Non	Non	Non	Non	Non	08/07/2015	Non	Non	Non	Non	Non	Non	Non	Non	Non	Non	Non	Non	Non	Non	Non	Non	Non	Non	Non	Non	Non
AJC	0405	023	0017	04/1926	P	H	150		55		Féminin	3		Oui	Oui	Oui	Oui	Oui	Oui	Oui	Oui	Non	Non	Non	Non	Non	Non	08/07/2015	Oui	Non	Oui	Non	Non	Non	Non	Non	Oui	Non	Non	Non	Non	Oui	Non	Non	Non	Non	Non	Non	Non
RAA	0406	025	0001	10/1949	C	M	156		53		Féminin	1		Oui	Oui	Oui	Oui	Oui	Oui	Oui	Oui	Non	Non	Non	Non	Non	Non	19/05/2015	Non	Non	Non	Non	Non	Non	Non	Non	Non	Non	Non	Non	Non	Non	Non	Non	Non	Non	Non	Non	Non
AJC	0407	025	0002	07/1943	H	C	160		65		Féminin	2		Oui	Oui	Oui	Oui	Oui	Oui	Oui	Oui	Non	Non	Non	Non	Non	Non	19/05/2015	Non	Non	Oui	Non	Non	Non	Non	Non	Oui	Non	Non	Non	Non	Non	Oui	Oui	Non	Non	Non	Non	Non
AJC	0408	025	0003	06/1966	G	M	158		60		Féminin	1		Oui	Oui	Oui	Oui	Oui	Oui	Oui	Oui	Non	Non	Non	Non	Non	Non	20/05/2015	Non	Non	Non	Non	Non	Non	Non	Non	Non	Non	Non	Non	Non	Non	Non	Non	Non	Non	Non	Non	Non
AJC	0409	025	0004	02/1928	V	M	158		75		Féminin	2		Oui	Oui	Oui	Oui	Oui	Oui	Oui	Oui	Non	Non	Non	Non	Non	Non	20/05/2015	Non	Non	Oui	Non	Non	Non	Oui	Non	Non	Non	Non	Non	Non	Non	Non	Non	Non	Non	Non	Non	Non
AJC	0410	025	0005	01/1946	T	A	163		78		Féminin	2		Oui	Oui	Oui	Oui	Oui	Oui	Oui	Oui	Non	Non	Non	Non	Non	Non	21/05/2015	Non	Non	Non	Non	Non	Non	Non	Non	Non	Non	Non	Non	Non	Non	Non	Non	Non	Non	Non	Non	Non
RAA	0411	025	0006	01/1968	C	I	157		52		Féminin	2		Oui	Oui	Oui	Oui	Oui	Oui	Oui	Oui	Non	Non	Non	Non	Non	Non	22/05/2015	Non	Non	Non	Non	Non	Non	Non	Non	Non	Non	Non	Non	Non	Non	Non	Non	Non	Non	Non	Non	Non
AJC	0412	025	0007	02/1962	D	C	166		52		Féminin	2		Non	Oui	Oui	Oui	Oui	Oui	Oui	Oui	Non	Non	Non	Non	Non	Non	22/05/2015	Non	Non	Non	Non	Non	Non	Non	Non	Non	Non	Non	Non	Non	Non	Non	Non	Non	Non	Non	Non	Non
AJC	0413	025	0008	09/1949	L	H	165		55		Féminin	2		Oui	Oui	Oui	Oui	Oui	Oui	Oui	Oui	Non	Non	Non	Non	Non	Non	26/05/2015	Non	Non	Non	Non	Non	Non	Non	Non	Non	Non	Non	Non	Non	Non	Non	Non	Non	Non	Non	Non	Non
RAA	0414	025	0009	05/1952	P	G	162		51		Féminin	2		Oui	Oui	Oui	Oui	Oui	Oui	Oui	Oui	Non	Non	Non	Non	Non	Non	26/05/2015	Non	Non	Non	Non	Non	Non	Non	Non	Non	Non	Non	Non	Non	Non	Non	Non	Non	Non	Non	Non	Non
AJC	0415	025	0010	02/1961	G	M	160		48		Féminin	2		Oui	Oui	Oui	Oui	Oui	Oui	Oui	Oui	Non	Non	Non	Non	Non	Non	26/05/2015	Non	Non	Non	Non	Non	Non	Non	Non	Non	Non	Non	Non	Non	Non	Non	Non	Non	Non	Non	Non	Non
LWM	0416	025	0011	05/1961	B	C	167		65		Féminin	4		Non	Oui	Oui	Oui	Oui	Oui	Oui	Oui	Non	Non	Non	Non	Non	Non	27/05/2015	Non	Non	Non	Non	Non	Non	Non	Non	Non	Non	Non	Non	Non	Non	Non	Non	Non	Non	Non	Non	Non
AJC	0417	025	0012	12/1952	J	D	162		60		Féminin	2		Oui	Oui	Oui	Oui	Oui	Oui	Oui	Oui	Non	Non	Non	Non	Non	Non	27/05/2015	Non	Non	Non	Non	Non	Non	Non	Non	Non	Non	Non	Non	Non	Non	Non	Non	Non	Non	Non	Non	Non
AJC	0418	025	0013	09/1948	M	O	162		58		Féminin	2		Non	Oui	Oui	Oui	Oui	Oui	Oui	Oui	Non	Non	Non	Non	Non	Non	28/05/2015	Non	Oui	Oui	Non	Non	Non	Oui	Non	Oui	Non	Oui	Non	Non	Non	Non	Non	Non	Non	Non	Non	Non
LWM	0419	025	0014	10/1940	R	J	152		82		Féminin	3		Non	Oui	Oui	Oui	Oui	Oui	Oui	Oui	Non	Non	Non	Non	Non	Non	28/05/2015	Non	Non	Non	Non	Non	Non	Non	Non	Non	Non	Non	Non	Non	Non	Non	Non	Non	Non	Non	Non	Non
RAA	0420	026	0001	07/1965	E	I	160		88		Féminin	2		Oui	Oui	Oui	Oui	Oui	Oui	Oui	Oui	Non	Non	Non	Non	Non	Non	16/06/2015	Non	Non	Oui	Non	Non	Non	Non	Non	Non	Non	Non	Non	Non	Non	Non	Non	Non	Non	Non	Non	Non
LWM	0421	026	0004	11/1969	B	F	160		72		Féminin	1		Oui	Oui	Oui	Oui	Oui	Oui	Oui	Oui	Non	Non	Non	Non	Non	Non	17/06/2015	Non	Non	Non	Non	Non	Non	Non	Non	Non	Non	Non	Non	Non	Non	Non	Non	Non	Non	Non	Non	Non
AJC	0422	026	0003	07/1933	O	L	152		50		Féminin	2		Oui	Oui	Oui	Oui	Oui	Oui	Oui	Oui	Non	Non	Non	Non	Non	Non	17/06/2015	Non	Non	Non	Non	Non	Non	Non	Non	Non	Non	Non	Non	Non	Non	Non	Non	Non	Non	Non	Non	Non
AJC	0423	026	0005	02/1949	C	M	175		120		Féminin	3		Oui	Oui	Oui	Oui	Oui	Oui	Oui	Oui	Non	Non	Non	Non	Non	Non	18/06/2015	Non	Oui	Oui	Non	Non	Non	Non	Non	Oui	Non	Non	Non	Non	Non	Non	Non	Non	Non	Non	Non	Non
LWM	0424	026	0006	06/1954	B	M	157		57		Féminin	1		Oui	Oui	Oui	Oui	Oui	Oui	Oui	Oui	Non	Non	Non	Non	Non	Non	18/06/2015	Non	Non	Non	Non	Non	Non	Non	Non	Non	Non	Non	Non	Non	Non	Non	Non	Non	Non	Non	Non	Non
AJC	0425	026	0007	12/1965	C	N	160		48		Féminin	1		Oui	Oui	Oui	Oui	Oui	Oui	Oui	Oui	Non	Non	Non	Non	Non	Non	18/06/2015	Non	Non	Non	Non	Non	Non	Non	Non	Non	Non	Non	Non	Non	Non	Non	Non	Non	Non	Non	Non	Non
LWM	0426	026	0008	08/1943	C	R	180		90		Masculin	2		Oui	Oui	Oui	Oui	Oui	Oui	Oui	Oui	Non	Non	Non	Non	Non	Non	21/06/2015	Non	Oui	Oui	Non	Non	Non	Non	Non	Oui	Non	Non	Non	Non	Non	Non	Non	Non	Non	Non	Non	Non
AJC	0427	026	0009	11/1956	D	C	162		78		Féminin	2		Oui	Oui	Oui	Oui	Oui	Oui	Oui	Oui	Non	Non	Non	Non	Non	Non	21/06/2015	Non	Non	Non	Non	Oui	Non	Non	ND	Non	Oui	Non	Non	Non	Non	Non	Non	Non	Non	Non	Non	Non
RAA	0428	026	0010	10/1965	C	C	152		117		Féminin	3		Oui	Oui	Oui	Oui	Oui	Oui	Oui	Oui	Non	Non	Non	Non	Non	Non	22/06/2015	Non	Non	Non	Non	Oui	Non	Non	Non	Non	Non	Non	Non	Non	Non	Non	Non	Non	Non	Non	Non	Non
LWM	0429	026	0011	01/1950	E	A	150		58		Féminin	2		Oui	Oui	Oui	Oui	Oui	Oui	Oui	Oui	Non	Non	Non	Non	Non	Non	22/06/2015	Non	Non	Non	Non	Non	Non	Non	Non	Non	Non	Non	Non	Non	Non	Non	Non	Non	Non	Non	Non	Non
AJC	0430	026	0012	01/1945	G	M	174		67		Masculin	2		Oui	Oui	Oui	Oui	Oui	Oui	Oui	Oui	Non	Non	Non	Non	Non	Non	22/06/2015	Non	Non	Non	Non	Non	Non	Non	Non	Non	Non	Non	Non	Non	Non	Non	Non	Non	Non	Non	Non	Non
LWM	0431	026	0013	12/1949	S	A	150		64		Féminin	3		Oui	Oui	Oui	Oui	Oui	Oui	Oui	Oui	Non	Non	Non	Non	Non	Non	23/06/2015	Non	Oui	Oui	Non	Non	Non	Non	Non	Oui	Oui	Oui	Non	Non	Non	Non	Non	Non	Non	Non	Non	Non
AJC	0432	026	0014	05/1951	D	M	163		90		Féminin	3		Oui	Oui	Oui	Oui	Oui	Oui	Oui	Oui	Non	Non	Non	Non	Non	Non	23/06/2015	Oui	Oui	Oui	Non	Oui	Oui	Non	Non	Oui	Oui	Oui	Oui	Non	Non	Non	Non	Non	Non	Non	Non	Non
LWM	0433	026	0015	02/1934	S	G	160		51		Féminin	1		Non	Oui	Oui	Oui	Oui	Oui	Oui	Oui	Non	Non	Non	Non	Non	Non	24/06/2015	Non	Non	Non	Non	Non	Non	Non	Non	Non	Non	Non	Non	Non	Non	Non	Non	Non	Non	Non	Non	Non
AJC	0434	026	0016	04/1937	H	M	168		90		Féminin	3		Oui	Oui	Oui	Oui	Oui	Oui	Oui	Oui	Non	Non	Non	Non	Non	Non	23/06/2015	Non	Non	Oui	Non	Non	Non	Non	Non	Oui	Oui	Oui	Non	Non	Non	Non	Non	Non	Non	Non	Non	Non
RAA	0435	027	0001	06/1939	D	E	175		82		Masculin	3		Oui	Oui	Oui	Oui	Oui	Oui	Oui	Oui	Non	Non	Non	Non	Non	Non	12/06/2015	Non	Non	Oui	Non	Non	Non	Non	Non	Oui	Non	Non	Non	Non	Non	Non	Non	Non	Non	Non	Non	Non
VBU	0436	027	0002	02/1950	w	D	178		72		Masculin	1		Oui	Oui	Oui	Oui	Oui	Oui	Oui	Oui	Non	Non	Non	Non	Non	Non	04/06/2015	Non	Non	Non	Non	Non	Non	Non	Non	Non	Non	Non	Non	Non	Non	Non	Non	Non	Non	Non	Non	Non
AJC	0437	027	0003	04/1930	D	A	168		68		Féminin	3		Oui	Oui	Oui	Oui	Oui	Oui	Oui	Oui	Non	Non	Non	Non	Non	Non	26/05/2015	Non	Oui	Oui	Non	Non	Non	Non	Non	Oui	Non	Non	Non	Non	Non	Non	Non	Non	Non	Non	Non	Non
RAA	0438	027	0004	10/1961	P	M	160		70		Féminin	2		Oui	Oui	Oui	Oui	Oui	Oui	Oui	Oui	Non	Non	Non	Non	Non	Non	17/06/2015	Non	Non	Non	Non	Non	Non	Non	Non	Non	Non	Non	Non	Non	Non	Non	Non	Non	Non	Non	Non	Non
VBU	0439	027	0005	05/1941	D	C	148		67		Féminin	3		Oui	Oui	Oui	Oui	Oui	Oui	Oui	Oui	Non	Non	Non	Non	Non	Non	04/06/2015	Non	Oui	Oui	Non	Non	Non	Non	Non	Oui	Non	Non	Non	Non	Non	Non	Non	Non	Non	Non	Non	Non
RAA	0440	027	0006	05/1943	S	J	185		105		Masculin	3		Oui	Oui	Oui	Oui	Oui	Oui	Oui	Oui	Non	Non	Non	Non	Non	Non	09/06/2015	Non	Oui	Non	Non	Non	Non	Non	Non	Non	Oui	Oui	Oui	Non	Non	Non	Non	Non	Non	Non	Non	Non
RAA	0441	027	0007	12/1940	F	J	172		89		Masculin	3		Oui	Oui	Oui	Oui	Oui	Oui	Oui	Oui	Non	Non	Non	Non	Non	Non	09/06/2015	Non	Oui	Oui	Non	Non	Non	Non	Non	Oui	Non	Non	Non	Non	Non	Non	Non	Non	Non	Non	Non	Non
BVU	0442	027	0008	07/1931	C	G	168		68		Masculin	3		Oui	Oui	Oui	Oui	Oui	Oui	Oui	Oui	Non	Non	Non	Non	Non	Non	17/06/2015	Non	Non	Oui	Non	Non	Non	Non	Non	Non	Non	Non	Non	Non	Non	Non	Non	Non	Non	Non	Oui	Non
AJC	0443	027	0009	01/1940	E	L	170		105		Féminin	3		Oui	Oui	Oui	Oui	Oui	Oui	Oui	Oui	Non	Non	Non	Non	Non	Non	08/06/2015	Non	Oui	Oui	Non	Non	Non	Non	Non	Non	Non	Non	Non	Non	Non	Non	Non	Non	Non	Non	Non	Non
RAA	0444	027	0010	05/1930	C	M	167		72		Féminin	3		Oui	Oui	Oui	Oui	Oui	Oui	Oui	Oui	Non	Non	Non	Non	Non	Non	10/06/2015	Non	Non	Non	Non	Non	Non	Non	Non	Non	Non	Non	Non	Non	Non	Non	Non	Non	Non	Non	Non	Non
VBU	0445	027	0011	08/1944	A	G	165		80		Masculin	2		Oui	Oui	Oui	Oui	Oui	Oui	Oui	Oui	Non	Non	Non	Non	Non	Non	26/05/2015	Non	Non	Oui	Non	Non	Non	Non	Non	Oui	Non	Non	Non	Non	Non	Non	Non	Non	Non	Non	Non	Non
AJC	0446	027	0012	08/1945	C	A	165		64		Masculin	1		Oui	Oui	Oui	Oui	Oui	Oui	Oui	Oui	Non	Non	Non	Non	Non	Non	10/06/2015	Non	Non	Non	Non	Non	Non	Non	Non	Non	Non	Non	Non	Non	Non	Non	Non	Non	Non	Non	Non	Non
AJC	0447	027	0013	06/1952	L	M	160		86		Féminin	3		Oui	Oui	Oui	Oui	Oui	Oui	Oui	Oui	Non	Non	Non	Non	Non	Non	11/06/2015	Oui	Non	Non	Non	Oui	Non	Non	Non	Non	Oui	Oui	Oui	Non	Non	Non	Non	Non	Non	Non	Non	Non
RAA	0448	027	0014	07/1940	M	B	166		75		Masculin	3		Oui	Oui	Oui	Oui	Oui	Oui	Oui	Oui	Non	Non	Non	Non	Non	Non	16/06/2015	Non	Non	Non	Non	Non	Non	Non	Non	Non	Non	Non	Non	Non	Non	Non	Non	Non	Non	Non	Non	Non
VBU	0449	027	0015	11/1956	P	M	165		80		Féminin	2		Oui	Oui	Oui	Oui	Oui	Oui	Oui	Oui	Non	Non	Non	Non	Non	Non	09/06/2015	Non	Non	Non	Non	Non	Non	Non	Non	Non	Non	Non	Non	Non	Non	Non	Non	Non	Non	Non	Non	Non
AJC	0450	027	0016	03/1949	C	D	184		76		Masculin	3		Oui	Oui	Oui	Oui	Oui	Oui	Oui	Oui	Non	Non	Non	Non	Non	Non	18/06/2015	Non	Non	Oui	Non	Non	Non	Non	Non	Non	Non	Non	Non	Non	Non	Non	Non	Non	Non	Non	Non	Non
LWM	0451	027	0017	05/1946	D	Y	170		95		Féminin	3		Oui	Oui	Oui	Oui	Oui	Oui	Oui	Oui	Non	Non	Non	Non	Non	Non	22/06/2015	Non	Non	Oui	Non	Non	Non	Non	Non	Non	Non	Non	Non	Non	Non	Non	Non	Non	Non	Non	Non	Non
RAA	0452	027	0018	05/1940	P	R	160		75		Masculin	2		Oui	Oui	Oui	Oui	Oui	Oui	Oui	Oui	Non	Non	Non	Non	Non	Non	09/06/2015	Non	Non	Oui	Non	Non	Non	Non	Non	Non	Non	Non	Non	Non	Non	Non	Non	Non	Non	Non	Non	Non
AJC	0453	027	0019	04/1935	A	F	155		65		Féminin	2		Oui	Oui	Oui	Oui	Oui	Oui	Oui	Oui	Non	Non	Non	Non	Non	Non	12/06/2015	Non	Oui	Non	Non	Non	Non	Non	Non	Non	Non	Non	Non	Non	Non	Non	Non	Non	Non	Non	Non	Non
VBU	0454	027	0020	03/1930	R	J	177		86		Féminin	2		Oui	Oui	Oui	Oui	Oui	Oui	Oui	Oui	Non	Non	Non	Non	Non	Non	25/06/2015	Non	Non	Non	Non	Non	Non	Non	Non	Non	Non	Non	Non	Non	Non	Non	Non	Non	Non	Non	Non	Non
AJC	0455	028	0001	07/1919	B	J	173		80		Masculin	3		Oui	Oui	Oui	Oui	Oui	Oui	Oui	Oui	Non	Non	Non	Non	Non	Non	01/07/2015	Non	Oui	Non	Non	Non	Non	Oui	Non	Non	Non	Non	Non	Non	Non	Non	Non	Non	Non	Non	Non	Non
RAA	0456	028	0002	10/1943	G	H	172		63		Masculin	3		Oui	Oui	Oui	Oui	Oui	Oui	Oui	Oui	Non	Non	Non	Non	Non	Non	01/07/2015	Non	Non	Non	Non	Non	Non	Non	Non	Non	Non	Non	Non	Non	Non	Non	Non	Non	Non	Non	Non	Non
LWM	0457	028	0003	10/1937	G	J	174		84		Masculin	3		Oui	Oui	Oui	Oui	Oui	Oui	Oui	Oui	Non	Non	Non	Non	Non	Non	02/07/2015	Oui	Non	Oui	Non	Non	Non	Non	Non	Oui	Oui	Oui	Non	Non	Non	Oui	Non	Non	Non	Non	Non	Non
AJC	0458	028	0004	04/1933	S	M		ND		ND	Féminin	2		Oui	Oui	Oui	Oui	Oui	Oui	Oui	Oui	Non	Non	Non	Non	Non	Non	02/07/2015	Non	Non	Non	Non	Non	Non	Non	Non	Non	Non	Non	Non	Non	Non	Non	Non	Non	Non	Non	Non	Non
AJC	0459	028	0005	06/1937	S	G	177		77		Masculin	3		Oui	Oui	Oui	Oui	Oui	Oui	Oui	Oui	Non	Non	Non	Non	Non	Non	03/07/2015	Non	Non	Non	Non	Non	Oui	Non	Non	Oui	Oui	Oui	Oui	Non	Non	Non	Non	Non	Non	Non	Non	Non
RAA	0460	028	0006	10/1937	B	R	172		100		Masculin	3		Oui	Oui	Oui	Oui	Oui	Oui	Oui	Oui	Non	Non	Non	Non	Non	Non	03/07/2015	Non	Oui	Oui	Non	Non	Oui	Non	Non	Non	Non	Non	Non	Non	Non	Non	Non	Non	Non	Non	Non	Non
LWM	0461	028	0007	01/1959	G	D	159		58		Féminin	2		Oui	Oui	Oui	Oui	Oui	Oui	Oui	Oui	Non	Non	Non	Non	Non	Non	06/07/2015	Non	Non	Non	Non	Non	Non	Non	Non	Non	Non	Non	Non	Non	Non	Non	Non	Non	Non	Non	Non	Non
AJC	0462	028	0008	05/1955	C	M	158		78		Féminin	3		Oui	Oui	Oui	Oui	Oui	Oui	Oui	Oui	Non	Non	Non	Non	Non	Non	03/07/2015	Non	Oui	Oui	Non	Non	Non	Non	Non	Oui	Non	Non	Non	Non	Non	Non	Non	Non	Non	Non	Non	Non
RAA	0463	028	0009	02/1954	P	J	180		94		Masculin	3		Oui	Oui	Oui	Oui	Oui	Oui	Oui	Oui	Non	Non	Non	Non	Non	Non	06/07/2015	Non	Non	Non	Non	Non	Non	Non	Non	Non	Non	Non	Non	Non	Non	Non	Non	Non	Non	Non	Non	Non
AJC	0464	028	0010	06/1935	D	M	185		105		Masculin	3		Oui	Oui	Oui	Oui	Oui	Oui	Oui	Oui	Non	Non	Non	Non	Non	Non	07/07/2015	Non	Non	Oui	Oui	Non	Non	Non	Non	Oui	Non	Non	Non	Non	Oui	Non	Non	Non	Non	Non	Non	Non
RAA	0465	028	0011	02/1956	B	S	172		115		Masculin	3		Oui	Oui	Oui	Oui	Oui	Oui	Oui	Oui	Non	Non	Non	Non	Non	Non	08/07/2015	Oui	Oui	Oui	ND	ND	ND	ND	ND	Oui	Oui	Oui	Oui	Non	Non	Non	Non	Non	Non	Non	Non	Non
LWM	0466	028	0012	03/1951	Q	J	165		88		Masculin	3		Oui	Oui	Oui	Oui	Oui	Oui	Oui	Oui	Non	Non	Non	Non	Non	Non	08/07/2015	Non	Non	Non	Non	Non	Non	Non	Non	Non	Non	Non	Non	Non	Non	Non	Non	Non	Non	Non	Non	Non
LWM	0467	028	0013	09/1953	R	G	180		106		Masculin	2		Oui	Oui	Oui	Oui	Oui	Oui	Oui	Oui	Non	Non	Non	Non	Non	Non	08/07/2015	Non	Non	Non	Non	Non	Non	Non	Non	Non	Non	Non	Non	Non	Non	Non	Non	Non	Non	Non	Non	Non
RAA	0468	028	0014	10/1935	H	P	155		72		Féminin	3		Oui	Oui	Oui	Oui	Oui	Oui	Oui	Oui	Non	Non	Non	Non	Non	Non	09/07/2015	Non	Non	Non	Non	Non	Non	Non	Non	Non	Non	Non	Non	Non	Non	Non	Non	Non	Non	Non	Non	Non
LWM	0469	028	0015	10/1963	M	C		ND		ND	Féminin	2		Oui	Oui	Oui	Oui	Oui	Oui	Oui	Oui	Non	Non	Non	Non	Non	Non	09/07/2015	Non	Non	Oui	Non	Non	Non	Non	Non	Non	Non	Non	Non	Non	Non	Non	Non	Non	Non	Non	Non	Non
RAA	0470	028	0016	02/1940	O	C	162		73		Masculin	3		Oui	Oui	Oui	Oui	Oui	Oui	Oui	Oui	Non	Non	Non	Non	Non	Non	09/07/2015	Oui	Oui	Oui	ND	ND	ND	ND	ND	ND	Non	Non	Non	Non	Non	Non	Non	Non	Non	Non	Non	Non
RAA	0471	031	0001	06/1952	H	J	168		73		Masculin	3		Oui	Oui	Oui	Oui	Oui	Oui	Oui	Oui	Non	Non	Non	Non	Non	Non	01/09/2015	Non	Non	Oui	Non	Oui	Non	Non	Non	Oui	Non	Non	Non	Non	Non	Non	Non	Non	Non	Non	Non	Non
RAA	0472	031	0002	12/1941	G	J	174		80		Masculin	2		Oui	Oui	Oui	Oui	Oui	Oui	Oui	Oui	Non	Non	Non	Non	Non	Non	01/09/2015	Non	Non	Non	Non	Oui	Non	Non	Non	Oui	Non	Non	Non	Non	Non	Non	Non	Non	Non	Non	Non	Non
RAA	0473	031	0003	03/1948	C	R	176		63		Masculin	3		Oui	Oui	Oui	Oui	Oui	Oui	Oui	Oui	Non	Non	Non	Non	Non	Non	03/09/2015	Non	Non	Oui	Non	Oui	Non	Non	Oui	Non	Non	Non	Non	Non	Non	Non	Non	Non	Non	Non	Non	Non
RAA	0474	031	0004	03/1948	D	J	176		125		Masculin	3		Oui	Oui	Oui	Oui	Oui	Oui	Oui	Oui	Non	Non	Non	Non	Non	Non	07/09/2015	Non	Oui	Oui	Non	Non	Non	Non	Non	Oui	Non	Non	Non	Non	Non	Non	Non	Non	Non	Non	Non	Non
RAA	0475	031	0005	12/1944	B	M	172		92		Masculin	3		Oui	Oui	Oui	Oui	Oui	Oui	Oui	Oui	Non	Non	Non	Non	Non	Non	07/09/2015	Non	Oui	Oui	Non	Non	Non	Non	Non	Oui	Non	Non	Non	Non	Non	Non	Non	Non	Non	Non	Non	Non
RAA	0476	031	0006	03/1935	C	J	167		80		Masculin	3		Oui	Oui	Oui	Oui	Oui	Oui	Oui	Oui	Non	Non	Non	Non	Non	Non	07/09/2015	Non	Oui	Oui	Non	Oui	Non	Oui	Non	Oui	Non	Non	Non	Non	Non	Non	Non	Non	Non	Non	Non	Non
RAA	0477	031	0007	04/1936	F	M	156		62		Féminin	3		Oui	Oui	Oui	Oui	Oui	Oui	Oui	Oui	Non	Non	Non	Non	Non	Non	10/09/2015	Non	Non	Oui	Non	Non	Non	Non	Non	Oui	Non	Non	Non	Non	Non	Non	Non	Non	Non	Non	Non	Non
RAA	0478	031	0008	05/1941	G	J	171		73		Masculin	4		Oui	Oui	Oui	Oui	Oui	Oui	Oui	Oui	Non	Non	Non	Non	Non	Non	10/09/2015	Non	Non	Oui	Non	Non	Non	Non	Non	Non	Non	Non	Non	Non	Non	Non	Non	Non	Non	Non	Non	Non
LAS	0479	024	0001	07/1958	M	D	154		80		Féminin	3		Oui	Oui	Oui	Oui	Oui	Oui	Oui	Oui	Non	Non	Non	Non	Non	Non	07/09/2015	Non	Oui	Non	Non	Non	Non	Non	Non	Oui	Non	Non	Non	Non	Non	Non	Non	Non	Non	Non	Non	Non
LAS	0480	024	0002	11/1943	D	R	170		75		Féminin	2		Oui	Oui	Oui	Oui	Oui	Oui	Oui	Oui	Non	Non	Non	Non	Non	Non	08/09/2015	Non	Non	Non	Non	Non	Non	Non	Non	Non	Non	Non	Non	Non	Non	Non	Non	Non	Non	Non	Non	Non
LAS	0481	024	0003	03/1966	L	C	172		76		Féminin	2		Oui	Oui	Oui	Oui	Oui	Oui	Oui	Oui	Non	Non	Non	Non	Non	Non	08/09/2015	Non	Non	Oui	Non	Non	Non	Non	Non	Non	Non	Non	Non	Non	Non	Non	Non	Non	Non	Non	Non	Non
LAS	0482	024	0004	01/1935	B	E	151		50		Féminin	2		Oui	Oui	Oui	Oui	Oui	Oui	Oui	Oui	Non	Non	Non	Non	Non	Non	09/09/2015	Non	Non	Non	Non	Non	Non	Non	Non	Oui	Non	Non	Non	Non	Non	Non	Non	Non	Non	Non	Non	Non
LAS	0483	024	0005	10/1929	M	A	160		69		Féminin	3		Oui	Oui	Oui	Oui	Oui	Oui	Oui	Oui	Non	Non	Non	Non	Non	Non	09/09/2015	Oui	Non	Oui	Oui	Non	Non	Oui	Non	Oui	Non	Non	Non	Non	Non	Non	Non	Non	Non	Non	Non	Non
LAS	0484	024	0006	08/1935	L	R	163		80		Masculin	3		Oui	Oui	Oui	Oui	Oui	Oui	Oui	Oui	Non	Non	Non	Non	Non	Non	09/09/2015	Non	Oui	Oui	Non	Non	Non	Non	Non	Non	Non	Non	Non	Non	Non	Non	Non	Non	Non	Non	Non	Non
LAS	0485	024	0007	10/1926	L	M	165		64		Féminin	3		Oui	Oui	Oui	Oui	Oui	Oui	Oui	Oui	Non	Non	Non	Non	Non	Non	10/09/2015	Non	Oui	Oui	Oui	Non	Non	Non	Non	Non	Oui	Oui	Oui	Non	Non	Non	Non	Non	Non	Non	Non	Non
LAS	0486	024	0008	10/1948	L	M	152		73		Féminin	3		Oui	Oui	Oui	Oui	Oui	Oui	Oui	Oui	Non	Non	Non	Non	Non	Non	10/09/2015	Non	Oui	Non	Non	Non	Non	Non	Non	Oui	Non	Non	Non	Non	Non	Non	Non	Non	Non	Non	Non	Non
LAS	0487	024	0009	08/1929	L	S	150		46		Féminin	3		Oui	Oui	Oui	Oui	Oui	Oui	Oui	Oui	Non	Non	Non	Non	Non	Non	13/09/2015	Non	Non	Non	Non	Non	Non	Non	Non	Non	Non	Non	Non	Non	Non	Non	Non	Non	Non	Non	Non	Non
LAS	0488	024	0010	09/1948	D	A	160		45		Féminin	1		Oui	Oui	Oui	Oui	Oui	Oui	Oui	Oui	Non	Non	Non	Non	Non	Non	13/09/2015	Non	Non	Non	Non	Non	Non	Non	Non	Non	Non	Non	Non	Non	Non	Non	Non	Non	Non	Non	Non	Non
LAS	0489	024	0011	10/1950	R	J	180		76		Masculin	1		Oui	Oui	Oui	Oui	Oui	Oui	Oui	Oui	Non	Non	Non	Non	Non	Non	15/09/2015	Non	Non	Non	Non	Non	Non	Non	Non	Non	Non	Non	Non	Non	Non	Non	Non	Non	Non	Non	Non	Non
LAS	0490	024	0012	09/1951	D	C	160		90		Féminin	3		Oui	Oui	Oui	Oui	Oui	Oui	Oui	Oui	Non	Non	Non	Non	Non	Non	14/09/2015	Non	Non	Oui	Non	Non	Non	Non	Non	Oui	Non	Non	Non	Non	Non	Oui	Oui	Non	Non	Non	Non	Non
LAS	0491	024	0013	03/1956	P	D	170		72		Masculin	3		Oui	Oui	Oui	Oui	Oui	Oui	Oui	Oui	Non	Non	Non	Non	Non	Non	15/09/2015	Oui	Non	Oui	Non	Non	Non	Non	Non	Non	Oui	Non	Non	Non	Non	Non	Non	Non	Non	Non	Non	Non
LAS	0492	024	0014	10/1950	B	A	173		82		Masculin	3		Oui	Oui	Oui	Oui	Oui	Oui	Oui	Oui	Non	Non	Non	Non	Non	Non	15/09/2015	Non	Non	Non	Non	Non	Non	Non	Non	Non	Non	Non	Non	Non	Non	Non	Non	Non	Non	Non	Non	Non
LAS	0493	024	0015	06/1950	C	J	160		60		Masculin	2		Oui	Oui	Oui	Oui	Oui	Oui	Oui	Oui	Non	Non	Non	Non	Non	Non	15/09/2015	Non	Non	Non	Non	Non	Non	Non	Non	Oui	Non	Non	Non	Non	Non	Non	Non	Non	Non	Non	Non	Non
LAS	0494	024	0016	07/1929	L	H	170		73		Masculin	3		Oui	Oui	Oui	Oui	Oui	Oui	Oui	Oui	Non	Non	Non	Non	Non	Non	15/09/2015	Non	Oui	Oui	Non	Non	Non	Non	Non	Non	Non	Non	Non	Non	Non	Non	Non	Non	Non	Non	Non	Non
LAS	0495	024	0017	02/1932	L	R	160		60		Masculin	3		Oui	Oui	Oui	Oui	Oui	Oui	Oui	Oui	Non	Non	Non	Non	Non	Non	15/09/2015	Non	Non	Non	Non	Non	Non	Non	Non	Non	Non	Non	Non	Non	Non	Non	Non	Non	Non	Non	Non	Non
LAS	0496	024	0018	11/1932	D	M	159		64		Féminin	3		Oui	Oui	Oui	Oui	Oui	Oui	Oui	Oui	Non	Non	Non	Non	Non	Non	15/09/2015	Oui	Non	Oui	Non	Non	Oui	Non	Non	Oui	Non	Non	Non	Non	Non	Non	Non	Non	Non	Non	Non	Non
LAS	0497	024	0019	11/1942	L	B	152		62		Féminin	3		Oui	Oui	Oui	Oui	Oui	Oui	Oui	Oui	Non	Non	Non	Non	Non	Non	16/09/2015	Non	Non	Non	Non	Non	Non	Non	Non	Non	Non	Non	Non	Non	Non	Non	Non	Non	Non	Non	Non	Non
LAS	0498	024	0020	08/1953	A	S	169		65		Féminin	2		Oui	Oui	Oui	Oui	Oui	Oui	Oui	Oui	Non	Non	Non	Non	Non	Non	16/09/2015	Non	Non	Non	Non	Non	Non	Non	Non	Oui	Non	Non	Non	Non	Non	Non	Non	Non	Non	Non	Non	Non
LAS	0499	029	0001	07/1949	D	Y	180		73		Masculin	2		Oui	Oui	Oui	Oui	Oui	Oui	Oui	Oui	Non	Non	Non	Non	Non	Non	06/10/2015	ND	ND	Oui	Non	Non	Non	Non	Non	Non	Non	Non	Non	Non	Non	Non	Non	Non	Non	Non	Non	Non
LAS	0500	029	0002	08/1937	B	R	155		75		Féminin	3		Oui	Oui	Oui	Oui	Oui	Oui	Oui	Oui	Non	Non	Non	Non	Non	Non	06/10/2015	Non	Oui	Oui	Non	Non	Oui	Oui	Non	Non	Oui	Oui	Non	Non	Non	Non	Non	Non	Non	Non	Non	Non
LAS	0501	029	0003	06/1962	B	R	188		107		Masculin	2		Oui	Oui	Oui	Oui	Oui	Oui	Oui	Oui	Non	Non	Non	Non	Non	Non	06/10/2015	Non	Non	Non	Non	Non	Non	Non	Non	Non	Non	Non	Non	Non	Non	Non	Non	Non	Non	Non	Non	Non
LAS	0502	029	0004	02/1928	R	M	160		60		Féminin	3		Oui	Oui	Oui	Oui	Oui	Oui	Oui	Oui	Non	Non	Non	Non	Non	Non	06/10/2015	Oui	Non	Non	Non	Non	Oui	Non	Oui	Non	Oui	Oui	Non	Non	Non	Non	Non	Non	Non	Non	Non	Non
LAS	0503	029	0005	04/1932	V	J	169		112		Féminin	3		Oui	Oui	Oui	Oui	Oui	Oui	Oui	Oui	Non	Non	Non	Non	Non	Non	07/10/2015	Non	Non	Oui	Non	Non	Non	Non	Non	Non	Non	Non	Non	Non	Non	Non	Non	Non	Non	Non	Non	Non
LAS	0504	029	0006	01/1945	P	H	163		55		Masculin	3		Oui	Oui	Oui	Oui	Oui	Oui	Oui	Oui	Non	Non	Non	Non	Non	Non	07/10/2015	Non	Non	Non	Non	Non	Non	Non	Non	Non	Non	Non	Non	Non	Non	Non	Non	Non	Non	Non	Non	Non
LAS	0505	029	0007	07/1937	C	M	151		59		Féminin	3		Oui	Oui	Oui	Oui	Oui	Oui	Oui	Oui	Non	Non	Non	Non	Non	Non	08/10/2015	Non	Non	Non	Non	Non	Non	Oui	Non	Non	Non	Non	Non	Non	Non	Non	Non	Non	Non	Non	Non	Non
LAS	0506	029	0008	02/1920	V	A	155		60		Féminin	3		Oui	Oui	Oui	Oui	Oui	Oui	Oui	Oui	Non	Non	Non	Non	Non	Non	06/10/2015	Non	Non	Oui	Non	Non	Oui	Oui	Oui	Non	Non	Non	Non	Non	Non	Non	Non	Non	Non	Non	Oui	Non
LAS	0507	029	0009	09/1941	D	C	160		85		Féminin	4		Oui	Oui	Oui	Oui	Oui	Oui	Oui	Oui	Non	Non	Non	Non	Non	Non	08/10/2015	Non	Non	Oui	Non	Non	Non	Non	Non	Oui	Non	Non	Non	Non	Non	Non	Non	Non	Non	Non	Non	Non
LAS	0508	029	0010	03/1948	M	D	170		95		Masculin	2		Oui	Oui	Oui	Oui	Oui	Oui	Oui	Oui	Non	Non	Non	Non	Non	Non	12/10/2015	Oui	Non	Non	Non	Non	Non	Non	Non	Non	Non	Non	Non	Non	Non	Non	Non	Non	Non	Non	Non	Non
LAS	0509	029	0011	09/1937	B	J	164		72		Masculin	2		Oui	Oui	Oui	Oui	Oui	Oui	Oui	Oui	Non	Non	Non	Non	Non	Non	12/10/2015	Non	Non	Oui	Oui	Non	Non	Non	Non	Oui	Oui	Oui	Non	Non	Non	Non	Non	Non	Non	Non	Non	Non
LAS	0510	029	0012	07/1963	T	P	172		62		Masculin	2		Oui	Oui	Oui	Oui	Oui	Oui	Oui	Oui	Non	Non	Non	Non	Non	Non	12/10/2015	Non	Non	Non	Non	Oui	Non	Non	Non	Non	Non	Non	Non	Non	Non	Non	Non	Non	Non	Non	Non	Non
LAS	0511	029	0013	04/1947	H	J	165		100		Féminin	3		Oui	Oui	Oui	Oui	Oui	Oui	Oui	Oui	Non	Non	Non	Non	Non	Non	13/10/2015	Non	Non	Non	Non	Non	Oui	Non	Non	Oui	Non	Non	Non	Non	Non	Non	Non	Non	Non	Non	Non	Non
LAS	0512	029	0014	05/1954	M	S	150		46		Féminin	2		Oui	Oui	Oui	Oui	Oui	Oui	Oui	Oui	Non	Non	Non	Non	Non	Non	13/10/2015	Non	Non	Oui	Non	Non	Non	Non	Non	Non	Oui	Oui	Non	Non	Non	Non	Non	Non	Non	Non	Non	Non
LAS	0513	029	0015	03/1954	R	E	171		65		Masculin	1		Oui	Oui	Oui	Oui	Oui	Oui	Oui	Oui	Non	Non	Non	Non	Non	Non	14/10/2015	Non	Non	Non	Non	Non	Non	Non	Non	Non	Non	Non	Non	Non	Non	Non	Non	Non	Non	Non	Non	Non
LAS	0514	029	0016	06/1939	P	I	139		76		Féminin	2		Oui	Oui	Oui	Oui	Oui	Oui	Oui	Oui	Non	Non	Non	Non	Non	Non	14/10/2015	Non	Non	Non	Non	Non	Non	Non	Non	Non	Non	Non	Non	Non	Non	Non	Non	Non	Non	Non	Non	Non
LAS	0515	030	0001	11/1938	S	E	160		62		Féminin	2		Oui	Oui	Oui	Oui	Oui	Oui	Oui	Oui	Non	Non	Non	Non	Non	Non	05/10/2015	Non	Non	Non	Non	Non	Non	Non	Non	Non	Oui	Oui	Non	Non	Non	Non	Non	Non	Non	Non	Non	Non
LAS	0516	030	0002	08/1937	S	C	172		84		Masculin	2		Oui	Oui	Oui	Oui	Oui	Oui	Oui	Oui	Non	Non	Non	Non	Non	Non	05/10/2015	Non	Non	Non	Non	Non	Non	Non	Non	Non	Non	Non	Non	Non	Non	Non	Non	Non	Non	Non	Non	Non
LAS	0517	030	0003	03/1959	B	F	177		82.4		Masculin	3		Oui	Oui	Oui	Oui	Oui	Oui	Oui	Oui	Non	Non	Non	Non	Non	Non	06/10/2015	Non	Oui	Oui	Non	Oui	Non	Non	Non	Oui	Non	Non	Non	Non	Non	Non	Non	Non	Non	Non	Non	Non
LAS	0518	030	0004	11/1952	H	L	175		85		Masculin	2		Oui	Oui	Oui	Oui	Oui	Oui	Oui	Oui	Non	Non	Non	Non	Non	Non	06/10/2015	Non	Non	Non	Non	Oui	Non	Non	Non	Non	Non	Non	Non	Non	Non	Non	Non	Non	Non	Non	Non	Non
LAS	0519	030	0005	08/1964	A	S	160		72		Féminin	2		Oui	Oui	Oui	Oui	Oui	Oui	Oui	Oui	Non	Non	Non	Non	Non	Non	07/10/2015	Non	Non	Non	Non	Non	Non	Non	Non	Non	Non	Non	Non	Non	Non	Non	Non	Non	Non	Non	Non	Non
LAS	0520	030	0006	04/1958	P	B	168		67		Masculin	2		Oui	Oui	Oui	Oui	Oui	Oui	Oui	Oui	Non	Non	Non	Non	Non	Non	07/10/2015	Non	Non	Non	Non	Non	Non	Non	Non	Non	Non	Non	Non	Non	Non	Non	Non	Non	Non	Non	Non	Non
LAS	0521	030	0007	04/1959	A	G	188		111		Masculin	2		Oui	Oui	Oui	Oui	Oui	Oui	Oui	Oui	Non	Non	Non	Non	Non	Non	08/10/2015	Non	Non	Oui	Non	Oui	Non	Non	Non	Oui	Non	Non	Non	Non	ND	Non	Non	Non	Non	ND	Non	Non
LAS	0522	030	0008	01/1947	B	M	164		78		Féminin	1		Oui	Oui	Oui	Oui	Oui	Oui	Oui	Oui	Non	Non	Non	Non	Non	Non	07/10/2015	Non	Non	Non	Non	Non	Non	Non	Non	Non	Non	Non	Non	Non	Non	Non	Non	Non	Non	Non	Non	Non
LAS	0523	030	0009	06/1951	Y	M	150		55		Féminin	1		Oui	Oui	Oui	Oui	Oui	Oui	Oui	Oui	Non	Non	Non	Non	Non	Non	09/10/2015	Non	Non	Non	Non	Non	Non	Non	Non	Non	Oui	Oui	Oui	Non	Non	Non	Non	Non	Non	Non	Non	Non
LAS	0524	030	0010	02/1956	D	C	159		45		Féminin	2		Oui	Oui	Oui	Oui	Oui	Oui	Oui	Oui	Non	Non	Non	Non	Non	Non	09/10/2015	Non	Non	Non	Non	Oui	Non	Non	Non	Oui	Non	Non	Non	Non	Non	Non	Non	Non	Non	Non	Non	Non
LAS	0525	030	0011	02/1930	G	D	170		68		Féminin	2		Oui	Oui	Oui	Oui	Oui	Oui	Oui	Oui	Non	Non	Non	Non	Non	Non	12/10/2015	Non	Non	Non	Non	Non	Non	Non	Non	Oui	Non	Non	Non	Non	Non	Non	Non	Non	Non	Non	Non	Non
LAS	0526	030	0012	07/1929	L	F	156		64		Féminin	2		Oui	Oui	Oui	Oui	Oui	Oui	Oui	Oui	Non	Non	Non	Non	Non	Non	12/10/2015	Non	Non	Oui	Non	Non	Non	Non	Non	Non	Non	Non	Non	Non	Non	Non	Non	Non	Non	Non	Non	Non
LAS	0527	030	0013	03/1939	C	C	155		59		Féminin	3		Oui	Oui	Oui	Oui	Oui	Oui	Oui	Oui	Non	Non	Non	Non	Non	Non	13/10/2015	Non	Non	Non	Non	Non	Non	Non	Non	Non	Non	Non	Non	Non	Non	Non	Non	Non	Non	Non	Non	Non
LAS	0528	030	0014	09/1937	J	M	168		68		Masculin	2		Oui	Oui	Oui	Oui	Oui	Oui	Oui	Oui	Non	Non	Non	Non	Non	Non	13/10/2015	Non	Non	Non	Non	Non	Non	Non	Non	Non	Non	Non	Non	Non	Non	Non	Non	Non	Non	Non	Non	Non
LAS	0529	030	0015	02/1957	R	M	173		102		Féminin	3		Oui	Oui	Oui	Oui	Oui	Oui	Oui	Oui	Non	Non	Non	Non	Non	Non	14/10/2015	Non	Non	Non	Non	Non	Non	Non	Non	Non	Non	Non	Non	Non	Non	Non	Non	Non	Non	Non	Non	Non
LAS	0530	030	0016	07/1939	H	J	164		68		Masculin	2		Non	Oui	Oui	Oui	Oui	Oui	Oui	Oui	Non	Non	Non	Non	Non	Non	14/10/2015	Non	Oui	Oui	Non	Non	Non	Non	Non	Non	Non	Non	Non	Non	Non	Non	Non	Non	Non	Non	Non	Non
LAS	0531	030	0017	07/1955	B	T	174		73		Masculin	2		Oui	Oui	Oui	Oui	Oui	Oui	Oui	Oui	Non	Non	Non	Non	Non	Non	15/10/2015	Non	Non	Non	Non	Non	Non	Non	Non	Non	Non	Non	Non	Non	Non	Non	Non	Non	Non	Non	Non	Non
LAS	0532	030	0018	07/1943	D	M	158		80		Féminin	2		Oui	Oui	Oui	Oui	Oui	Oui	Oui	Oui	Non	Non	Non	Non	Non	Non	15/10/2015	Non	Oui	Oui	Non	Non	Non	Non	Non	Non	Non	Non	Non	Non	Non	Non	Non	Non	Non	Non	Non	Non
LAS	0533	002	0004	09/1931	V	R	158		67		Féminin	4		Oui	Oui	Oui	Oui	Oui	Oui	Oui	Oui	Non	Non	Non	Non	Non	Non	23/10/2015	Non	Non	Oui	Non	Non	Non	Non	Non	Non	Non	Non	Non	Non	Non	Non	Non	Non	Non	Non	Non	Non
LAS	0534	002	0005	02/1932	B	J	160		73		Masculin	2		Oui	Oui	Oui	Oui	Oui	Oui	Oui	Oui	Non	Non	Non	Non	Non	Non	23/10/2015	Non	Oui	Oui	Non	Non	Non	Non	Non	Non	Oui	Oui	Non	Non	Non	Non	Non	Non	Non	Non	Non	Non
LAS	0535	002	0006	05/1946	D	A	171		68		Masculin	1		Oui	Oui	Oui	Oui	Oui	Oui	Oui	Oui	Non	Non	Non	Non	Non	Non	27/10/2015	Non	Non	Oui	Non	Non	Non	Non	Non	Non	Non	Non	Non	Non	Non	Non	Non	Non	Non	Non	Non	Non
LAS	0536	002	0007	08/1945	C	J	175		59		Masculin	2		Oui	Oui	Oui	Oui	Oui	Oui	Oui	Oui	Non	Non	Non	Non	Non	Non	27/10/2015	Non	Non	Non	Non	Non	Non	Non	Non	Non	Non	Non	Non	Non	Non	Non	Non	Non	Non	Non	Non	Non
LAS	0537	002	0008	09/1949	B	M	182		90		Masculin	3		Oui	Oui	Oui	Oui	Oui	Oui	Oui	Oui	Non	Non	Non	Non	Non	Non	27/10/2015	Non	Non	Oui	Non	Oui	Non	Non	Non	Non	Oui	Oui	Non	Non	Non	Non	Non	Non	Non	Non	Non	Non
LAS	0538	002	0009	06/1936	C	J	170		60		Masculin	1		Oui	Oui	Oui	Oui	Oui	Oui	Oui	Oui	Non	Non	Non	Non	Non	Non	28/10/2015	Non	Non	Non	Non	Non	Non	Non	Non	Non	Non	Non	Non	Non	Non	Non	Non	Non	Non	Non	Non	Non
LAS	0539	002	0010	12/1942	L	P	170		78		Masculin	3		Oui	Oui	Oui	Oui	Oui	Oui	Oui	Oui	Non	Non	Non	Non	Non	Non	28/10/2015	Non	Non	Oui	Non	Non	Non	Non	Non	Non	Oui	Non	Non	Non	Non	Non	Non	Non	Non	Non	Non	Non
LAS	0540	002	0011	04/1937	B	B	174		83		Masculin	2		Oui	Oui	Oui	Oui	Oui	Oui	Oui	Oui	Non	Non	Non	Non	Non	Non	28/10/2015	Non	Non	Oui	Non	Non	Non	Non	Non	Non	Non	Non	Non	Non	Non	Non	Non	Non	Non	Non	Non	Non
LAS	0541	002	0012	08/1947	N	T	150		55		Féminin	3		Oui	Oui	Oui	Oui	Oui	Oui	Oui	Oui	Non	Non	Non	Non	Non	Non	30/10/2015	Non	Oui	Oui	Non	Non	Non	Non	Non	Oui	Non	Non	Non	Non	Non	Non	Non	Non	Non	Non	Non	Non
LAS	0542	002	0013	01/1958	K	A	178		84		Masculin	2		Oui	Oui	Oui	Oui	Oui	Oui	Oui	Oui	Non	Non	Non	Non	Non	Non	30/10/2015	Non	Non	Oui	Non	Non	Non	Non	Non	Non	Non	Non	Non	Non	Non	Non	Non	Non	Non	Non	Non	Non
RAA	0543	002	0014	09/1959	E	M	178		74		Masculin	1		Oui	Oui	Oui	Oui	Oui	Oui	Oui	Oui	Non	Non	Non	Non	Non	Non	30/10/2015	Non	Non	Non	Non	Oui	Non	Non	Non	Non	Non	Non	Non	Non	Non	Non	Non	Non	Non	Non	Non	Non
RAA	0544	002	0015	04/1967	C	A	160		62		Féminin	2		Oui	Oui	Oui	Oui	Oui	Oui	Oui	Oui	Non	Non	Non	Non	Non	Non	02/11/2015	Non	Non	Non	Non	Non	Non	Non	Non	Non	Non	Non	Non	Non	Non	Non	Non	Non	Non	Non	Non	Non
RAA	0545	002	0016	07/1940	L	M	160		75		Masculin	2		Oui	Oui	Oui	Oui	Oui	Oui	Oui	Oui	Non	Non	Non	Non	Non	Non	02/11/2015	Non	Non	Non	Non	Non	Non	Non	Non	Non	Oui	Oui	Oui	Non	Non	Non	Non	Non	Non	Non	Non	Non
RAA	0546	002	0017	11/1964	Y	A	165		89		Féminin	2		Oui	Oui	Oui	Oui	Oui	Oui	Oui	Oui	Non	Non	Non	Non	Non	Non	02/11/2015	Non	Non	Non	Non	Non	Non	Non	Non	Non	Non	Non	Non	Non	Non	Non	Non	Non	Non	Non	Non	Non
RAA	0547	002	0018	08/1928	V	L	146		55		Masculin	2		Oui	Oui	Oui	Oui	Oui	Oui	Oui	Oui	Non	Non	Non	Non	Non	Non	03/11/2015	Non	Non	Oui	Non	Non	Non	Non	Non	Non	Non	Non	Non	Non	Non	Non	Non	Non	Non	Non	Non	Non
RAA	0548	002	0019	12/1958	M	D	183		70		Masculin	2		Oui	Oui	Oui	Oui	Oui	Oui	Oui	Oui	Non	Non	Non	Non	Non	Non	03/11/2015	Non	Non	Non	Non	Non	Non	Non	Non	Non	Oui	Non	Non	Non	Non	Non	Non	Non	Non	Non	Non	Non
RAA	0549	002	0020	03/1942	G	T	172		61		Masculin	2		Oui	Oui	Oui	Oui	Oui	Oui	Oui	Oui	Non	Non	Non	Non	Non	Non	03/11/2015	Non	Oui	Oui	Oui	Oui	Non	Non	Non	Non	Non	Non	Non	Non	Non	Non	Non	Non	Non	Non	Non	Non
RAA	0550	036	0001	02/1946	J	A	170		63		Masculin	2		Oui	Oui	Oui	Oui	Oui	Oui	Oui	Oui	Non	Non	Non	Non	Non	Non	02/11/2015	Non	Non	Oui	Non	Oui	Non	Non	Non	Non	Non	Non	Non	Non	Non	Non	Non	Non	Non	Non	Non	Non
RAA	0551	036	0002	02/1939	P	G	168		80		Masculin	2		Oui	Oui	Oui	Oui	Oui	Oui	Oui	Oui	Non	Non	Non	Non	Non	Non	02/11/2015	Non	Non	Oui	Non	Non	Non	Non	Non	Non	Non	Non	Non	Non	Non	Non	Non	Non	Non	Non	Non	Non
RAA	0552	036	0003	06/1930	V	C	165		73		Masculin	1		Oui	Oui	Oui	Oui	Oui	Oui	Oui	Oui	Non	Non	Non	Non	Non	Non	02/11/2015	Non	Non	Non	Non	Non	Non	Non	Non	Non	Non	Non	Non	Non	Non	Non	Non	Non	Non	Non	Non	Non
RAA	0553	036	0004	06/1955	P	D	180		88		Masculin	2		Oui	Oui	Oui	Oui	Oui	Oui	Oui	Oui	Non	Non	Non	Non	Non	Non	02/11/2015	Non	Non	Oui	Non	Non	Non	Non	Non	Oui	Non	Non	Non	Non	Non	Non	Non	Non	Non	Non	Non	Non
RAA	0554	036	0005	04/1946	P	A	180		87		Masculin	3		Oui	Oui	Oui	Oui	Oui	Oui	Oui	Oui	Non	Non	Non	Non	Non	Non	03/11/2015	Non	Oui	Non	Non	Non	Non	Non	Non	Oui	Non	Non	Non	Non	Non	Non	Non	Non	Non	Non	Non	Non
RAA	0555	036	0006	06/1956	D	A	182		99		Masculin	1		Oui	Oui	Oui	Oui	Oui	Oui	Oui	Oui	Non	Non	Non	Non	Non	Non	03/11/2015	Non	Non	Non	Non	Non	Non	Non	Non	Non	Non	Non	Non	Non	Non	Non	Non	Non	Non	Non	Non	Non
RAA	0556	036	0007	06/1941	L	V	170		75		Masculin	1		Oui	Oui	Oui	Oui	Oui	Oui	Oui	Oui	Non	Non	Non	Non	Non	Non	03/11/2015	Non	Non	Non	Non	Non	Non	Non	Non	Non	Non	Non	Non	Non	Non	Non	Non	Non	Non	Non	Non	Non
RAA	0557	036	0008	07/1962	E	S	185		82		Masculin	1		Oui	Oui	Oui	Oui	Oui	Oui	Oui	Oui	Non	Non	Non	Non	Non	Non	03/11/2015	Non	Non	Non	Non	Non	Non	Non	Non	Non	Non	Non	Non	Non	Non	Non	Non	Non	Non	Non	Non	Non
RAA	0558	036	0009	08/1952	C	P	174		93		Masculin	1		Oui	Oui	Oui	Oui	Oui	Oui	Oui	Oui	Non	Non	Non	Non	Non	Non	04/11/2015	Non	Non	Non	Non	Non	Non	Non	Non	Non	Non	Non	Non	Non	Non	Non	Non	Non	Non	Non	Non	Non
RAA	0559	036	0010	04/1941	F	S	159		59		Féminin	1		Oui	Oui	Oui	Oui	Oui	Oui	Oui	Oui	Non	Non	Non	Non	Non	Non	04/11/2015	Non	Non	Non	Non	Non	Non	Non	Non	Non	Non	Non	Non	Non	Non	Non	Non	Non	Non	Non	Non	Non
RAA	0560	036	0011	03/1939	R	R	180		83		Masculin	1		Oui	Oui	Oui	Oui	Oui	Oui	Oui	Oui	Non	Non	Non	Non	Non	Non	04/11/2015	Non	Non	Non	Non	Non	Non	Non	Non	Non	Non	Non	Non	Non	Non	Non	Non	Non	Non	Non	Non	Non
RAA	0561	036	0012	10/1937	M	S	174		94		Masculin	2		Oui	Oui	Oui	Oui	Oui	Oui	Oui	Oui	Non	Non	Non	Non	Non	Non	04/11/2015	Non	Non	Oui	Non	Non	Non	Non	Non	Oui	Non	Non	Non	Non	Non	Non	Non	Non	Non	Non	Non	Non
RAA	0562	036	0013	07/1946	D	D	157		64		Féminin	2		Oui	Oui	Oui	Oui	Oui	Oui	Oui	Oui	Non	Non	Non	Non	Non	Non	04/11/2015	Non	Non	Non	Non	Non	Non	Non	Non	Oui	Oui	Non	Non	Non	Non	Non	Non	Non	Non	Non	Non	Non
LAS	0563	036	0014	06/1952	F	J	175		95		Masculin	1		Oui	Oui	Oui	Oui	Oui	Oui	Oui	Oui	Non	Non	Non	Non	Non	Non	05/11/2015	Non	Non	Non	Non	Oui	Non	Non	Non	Non	Non	Non	Non	Non	Non	Non	Non	Non	Non	Non	Non	Non
RAA	0564	036	0015	10/1947	B	C	170		82		Féminin	2		Oui	Oui	Oui	Oui	Oui	Oui	Oui	Oui	Non	Non	Non	Non	Non	Non	05/11/2015	Non	Non	Non	Non	Oui	Non	Non	Non	Non	Non	Non	Non	Non	Non	Non	Non	Non	Non	Non	Non	Non
LAS	0565	036	0016	02/1932	G	E	176		82		Masculin	2		Non	Oui	Oui	Oui	Oui	Oui	Oui	Oui	Non	Non	Non	Non	Non	Non	05/11/2015	Non	Non	Non	Non	Non	Non	Non	Non	Non	Non	Non	Non	Non	Non	Non	Non	Non	Non	Non	Non	Non
RAA	0566	036	0017	06/1940	V	M	166		90		Masculin	3		Oui	Oui	Oui	Oui	Oui	Oui	Oui	Oui	Non	Non	Non	Non	Non	Non	05/11/2015	Non	Non	Non	Non	Non	Oui	Oui	Non	Oui	Non	Non	Non	Non	Non	Non	Non	Non	Non	Non	Non	Non
LAS	0567	036	0018	11/1950	L	G	158		54		Féminin	2		Oui	Oui	Oui	Oui	Oui	Oui	Oui	Oui	Non	Non	Non	Non	Non	Non	06/11/2015	Non	Non	Oui	Non	Oui	Non	Non	Non	Oui	Non	Non	Non	Non	Non	Non	Non	Non	Non	Non	Non	Non
RAA	0568	036	0019	02/1935	F	R	165		72		Masculin	3		Oui	Oui	Oui	Oui	Oui	Oui	Oui	Oui	Non	Non	Non	Non	Non	Non	06/11/2015	Non	Non	Non	Non	Non	Non	Non	Non	Non	Non	Non	Non	Non	Non	Non	Non	Non	Non	Non	Non	Non
RAA	0569	036	0020	12/1931	V	M	175		57		Masculin	3		Oui	Oui	Oui	Oui	Oui	Oui	Oui	Oui	Non	Non	Non	Non	Non	Non	06/11/2015	Non	Non	Non	Non	Non	Oui	Non	Non	Non	Oui	Oui	Non	Non	Non	Non	Non	Non	Non	Non	Non	Non
LAS	0570	033	0001	11/1937	A	J	173		68		Masculin	3		Oui	Oui	Oui	Oui	Oui	Oui	Oui	Oui	Non	Non	Non	Non	Non	Non	16/11/2015	Non	Non	Oui	Non	Non	Non	Non	Non	Oui	Oui	Oui	Non	Non	Non	Non	Non	Non	Non	Oui	Non	Non
LAS	0571	033	0002	12/1955	V	B	178		90		Masculin	2		Oui	Oui	Oui	Oui	Oui	Oui	Oui	Oui	Non	Non	Non	Non	Non	Non	16/11/2015	Non	Oui	Non	Non	Non	Non	Non	Non	Non	Non	Non	Non	Non	Non	Non	Non	Non	Non	Non	Non	Non
LAS	0572	033	0003	07/1938	N	N	165		90		Féminin	2		Oui	Oui	Oui	Oui	Oui	Oui	Oui	Oui	Non	Non	Non	Non	Non	Non	17/11/2015	Non	Non	Oui	Non	Non	Non	Non	Non	Non	Non	Non	Non	Non	Non	Non	Non	Non	Non	Non	Non	Non
LAS	0573	033	0004	03/1952	N	S	185		107		Masculin	1		Oui	Oui	Oui	Oui	Oui	Oui	Oui	Oui	Non	Non	Non	Non	Non	Non	18/11/2015	Non	Non	Non	Non	Non	Non	Non	Non	Non	Non	Non	Non	Non	Non	Non	Non	Non	Non	Non	Non	Non
LAS	0574	033	0005	10/1949	D	J	184		82		Masculin	2		Oui	Oui	Oui	Oui	Oui	Oui	Oui	Oui	Non	Non	Non	Non	Non	Non	18/11/2015	Non	Non	Non	Non	Non	Non	Non	Non	Non	Non	Non	Non	Non	Non	Non	Non	Non	Non	Non	Oui	Oui
LAS	0575	033	0006	03/1955	B	M	184		110		Masculin	1		Oui	Oui	Oui	Oui	Oui	Oui	Oui	Oui	Non	Non	Non	Non	Non	Non	19/11/2015	Non	Non	Non	Non	Non	Non	Non	Non	Non	Non	Non	Non	Non	Non	Non	Non	Non	Non	Non	Non	Non
LAS	0576	033	0007	03/1961	G	J	178		73		Masculin	3		Oui	Oui	Oui	Oui	Oui	Oui	Oui	Oui	Non	Non	Non	Non	Non	Non	19/11/2015	Non	Non	Oui	Oui	Oui	Oui	Oui	Non	Non	Non	Non	Non	Non	Non	Non	Non	Non	Non	Non	Non	Non
YOI	0577	033	0008	03/1956	H	S	165		68		Féminin	2		Oui	Oui	Oui	Oui	Oui	Oui	Oui	Oui	Non	Non	Non	Non	Non	Non	20/11/2015	Non	Non	Oui	Non	Oui	Non	Non	Non	Non	Non	Non	Non	Non	Non	Non	Non	Non	Non	Non	Non	Non
YOI	0578	032	0001	12/1969	B	B	172		78		Masculin	2		Oui	Oui	Oui	Oui	Oui	Oui	Oui	Oui	Non	Non	Non	Non	Non	Non	21/10/2015	Non	Oui	Oui	Non	Non	Non	Non	Non	Non	Non	Non	Non	Non	Non	Non	Non	Non	Non	Non	Non	Non
YOI	0579	032	0002	05/1926	N	R	161		67		Masculin	3		Oui	Oui	Oui	Oui	Oui	Oui	Oui	Oui	Non	Non	Non	Non	Non	Non	21/10/2015	Oui	Oui	Oui	Non	Non	Oui	Non	Non	Non	Non	Non	Non	Non	Non	Non	Non	Non	Non	Non	Non	Non
YOI	0580	032	0003	10/1936	L	C	160		46		Masculin	3		Oui	Oui	Oui	Oui	Oui	Oui	Oui	Oui	Non	Non	Non	Non	Non	Non	21/10/2015	Non	Non	Non	Oui	Non	Non	Non	Non	Non	Oui	Oui	Oui	Oui	Non	Non	Non	Non	Non	Non	Non	Non
YOI	0581	032	0004	12/1947	C	J	171		84		Féminin	2		Oui	Oui	Oui	Oui	Oui	Oui	Oui	Oui	Non	Non	Non	Non	Non	Non	23/10/2015	Non	Non	Non	Non	Non	Non	Non	Non	Non	Non	Non	Non	Non	Non	Non	Non	Non	Non	Non	Non	Non
YOI	0582	032	0005	08/1959	P	T	161		70		Masculin	2		Oui	Oui	Oui	Oui	Oui	Oui	Oui	Oui	Non	Non	Non	Non	Non	Non	23/10/2015	Non	Non	Non	Non	Non	Non	Oui	Non	Oui	Non	Non	Non	Non	Non	Non	Non	Non	Non	Non	Non	Non
YOI	0583	032	0006	07/1970	M	C	158		111.5		Féminin	2		Oui	Oui	Oui	Oui	Oui	Oui	Oui	Oui	Non	Non	Non	Non	Non	Non	23/10/2015	Non	Oui	Oui	Non	Non	Non	Non	Non	Non	Non	Non	Non	Non	Non	Non	Non	Non	Non	Non	Non	Non
YOI	0584	032	0007	10/1941	D	C	168		50		Féminin	2		Oui	Oui	Oui	Oui	Oui	Oui	Oui	Oui	Non	Non	Non	Non	Non	Non	23/10/2015	Non	Non	Oui	Oui	Oui	ND	ND	ND	Oui	Oui	Non	Non	Oui	Non	Non	Non	Non	Non	Non	Non	Non
YOI	0585	032	0008	03/1933	C	M	165		74		Masculin	2		Oui	Oui	Oui	Oui	Oui	Oui	Oui	Oui	Non	Non	Non	Non	Non	Non	26/10/2015	Non	Non	Oui	Oui	Non	Non	Non	Non	Non	Oui	Oui	Oui	Oui	Non	Non	Non	Non	Oui	Non	Non	Non
YOI	0586	032	0009	11/1928	C	Y	161		75		Féminin	2		Oui	Oui	Oui	Oui	Oui	Oui	Oui	Oui	Non	Non	Non	Non	Non	Non	26/10/2015	Non	Oui	Oui	Non	Non	Non	Non	Non	Non	Non	Non	Non	Non	Non	Non	Non	Non	Non	Non	Non	Non
YOI	0587	032	0010	02/1953	A	U	154		90		Féminin	3		Oui	Oui	Oui	Oui	Oui	Oui	Oui	Oui	Non	Non	Non	Non	Non	Non	27/10/2015	Non	Non	Oui	Non	Non	Non	Non	Non	Non	Non	Non	Non	Non	Non	Non	Non	Non	Non	Non	Non	Non
YOI	0588	032	0011	12/1957	Z	P	156		96		Féminin	2		Oui	Oui	Oui	Oui	Oui	Oui	Oui	Oui	Non	Non	Non	Non	Non	Non	28/10/2015	ND	Oui	ND	ND	ND	ND	ND	ND	Oui	Non	Non	Non	Non	Non	Non	Non	Non	Non	Non	Non	Non
YOI	0589	026	0002	10/1959	M	N	150		45		Féminin	2		Oui	Oui	Oui	Oui	Oui	Oui	Oui	Oui	Non	Non	Non	Non	Oui	Non	17/06/2015	Non	Non	Oui	Non	Oui	Non	Non	Non	Oui	Oui	Oui	Non	Non	Non	Non	Non	Non	Non	Non	Non	Non
YOI	0590	033	0009	06/1937	H	M	176		80		Masculin	2		Oui	Oui	Oui	Oui	Oui	Oui	Oui	Oui	Non	Non	Non	Non	Non	Non	20/11/2015	Non	Non	Non	Non	Non	Non	Non	Non	Non	Oui	Oui	Non	Non	Non	Non	Non	Non	Non	Non	Non	Non
YOI	0591	033	0010	04/1942	G	M	160		73		Féminin	2		Oui	Oui	Oui	Oui	Oui	Oui	Oui	Oui	Non	Non	Non	Non	Non	Non	20/11/2015	Non	Non	Non	Non	Non	Non	Non	Non	Oui	Non	Non	Non	Non	Non	Non	Non	Non	Non	Non	Non	Non
LAS	0592	033	0011	01/1965	B	A	165		68		Féminin	2		Oui	Oui	Oui	Oui	Oui	Oui	Oui	Oui	Non	Non	Non	Non	Non	Non	23/11/2015	Non	Non	Non	Non	Non	Non	Non	Non	Non	Non	Non	Non	Non	Non	Non	Non	Non	Non	Non	Non	Non
LAS	0593	033	0012	11/1950	G	M	157		82		Féminin	3		Oui	Oui	Oui	Oui	Oui	Oui	Oui	Oui	Non	Non	Non	Non	Non	Non	23/11/2015	Non	Non	Non	Non	Oui	Non	Non	Non	Non	Non	Non	Non	Non	Non	Non	Non	Non	Non	Non	Non	Non
LAS	0594	033	0013	01/1947	C	A	172		85		Masculin	1		Oui	Oui	Oui	Oui	Oui	Oui	Oui	Oui	Non	Non	Non	Non	Non	Non	23/11/2015	Non	Non	Non	Non	Non	Non	Non	Non	Non	Non	Non	Non	Non	Non	Non	Non	Non	Non	Non	Non	Non
LAS	0595	033	0014	02/1952	T	C	165		95		Féminin	2		Oui	Oui	Oui	Oui	Oui	Oui	Oui	Oui	Non	Non	Non	Non	Non	Non	23/11/2015	Non	Non	Non	Non	Non	Non	Non	Non	Non	Non	Non	Non	Non	Non	Non	Non	Non	Non	Non	Non	Non
LAS	0596	033	0015	03/1952	H	P	180		67		Masculin	3		Oui	Oui	Oui	Oui	Oui	Oui	Oui	Oui	Non	Non	Non	Non	Non	Non	24/11/2015	Non	Non	Non	Non	Oui	Oui	Non	Non	Non	Non	Non	Non	Non	Non	Non	Non	Non	Non	Non	Non	Non
LAS	0597	033	0016	02/1946	M	J	170		85		Masculin	2		Oui	Oui	Oui	Oui	Oui	Oui	Oui	Oui	Non	Non	Non	Non	Non	Non	24/11/2015	Non	Non	Non	Non	Non	Oui	Non	Non	Non	Oui	Oui	Non	Non	Non	Non	Non	Non	Non	Non	Oui	Oui
LAS	0598	033	0017	07/1949	R	J	176		101		Masculin	3		Oui	Oui	Oui	Oui	Oui	Oui	Oui	Oui	Non	Non	Non	Non	Non	Non	24/11/2015	Non	Oui	Oui	Non	Non	Non	Non	Non	Oui	Oui	Oui	Non	Non	Non	Non	Non	Non	Non	Non	Non	Non
LAS	0599	033	0018	05/1948	A	M	167		54		Féminin	1		Oui	Oui	Oui	Oui	Oui	Oui	Oui	Oui	Non	Non	Non	Non	Non	Non	25/11/2015	Non	Non	Non	Non	Oui	Non	Non	Non	Non	Non	Non	Non	Non	Non	Non	Non	Non	Non	Non	Non	Non
LAS	0600	033	0019	11/1948	A	R	158		79		Féminin	2		Oui	Oui	Oui	Oui	Oui	Oui	Oui	Oui	Non	Non	Non	Non	Non	Non	25/11/2015	Non	Non	Oui	Non	Non	Non	Non	Non	Oui	Non	Non	Non	Non	Non	Non	Non	Non	Non	Non	Non	Non
LAS	0601	033	0020	01/1951	J	D	167		92		Masculin	3		Oui	Oui	Oui	Oui	Oui	Oui	Oui	Oui	Non	Non	Non	Non	Non	Non	25/11/2015	Non	Oui	Non	Non	Non	Oui	Non	Non	Oui	Non	Non	Non	Non	Non	Non	Non	Non	Non	Non	Non	Non
LAS	0602	037	0001	04/1960	N	N	162		50		Féminin	3		Oui	Oui	Oui	Oui	Oui	Oui	Oui	Oui	Non	Non	Non	Non	Non	Non	03/12/2015	Non	Non	Non	Non	Non	Non	Non	Non	Non	Non	Non	Non	Non	Non	Non	Non	Non	Non	Non	Non	Non
LAS	0603	037	0002	09/1943	B	F	172		73		Masculin	3		Oui	Oui	Oui	Oui	Oui	Oui	Oui	Oui	Non	Non	Non	Non	Non	Non	03/12/2015	Non	Non	Oui	Non	Non	Non	Non	Non	Non	Non	Non	Non	Non	Non	Non	Non	Non	Non	Non	Non	Non
LAS	0604	037	0003	12/1961	P	C	165		61		Féminin	1		Oui	Oui	Oui	Oui	Oui	Oui	Oui	Oui	Non	Non	Non	Non	Non	Non	04/12/2015	Non	Non	Non	Non	Non	Non	Non	Non	Non	Non	Non	Non	Non	Non	Non	Non	Non	Non	Non	Non	Non
LAS	0605	037	0004	07/1947	F	M	160		60		Féminin	2		Oui	Oui	Oui	Oui	Oui	Oui	Oui	Oui	Non	Non	Non	Non	Non	Non	04/12/2015	Non	Non	Oui	Non	Non	Non	Non	Non	Non	Non	Non	Non	Non	Non	Non	Non	Non	Non	Non	Non	Non
LAS	0606	037	0005	09/1948	M	M	160		66		Féminin	2		Oui	Oui	Oui	Oui	Oui	Oui	Oui	Oui	Non	Non	Non	Oui	Non	Non	07/12/2015	Non	Oui	Oui	Non	Non	Non	Non	Non	Non	Oui	Oui	Oui	Non	Non	Non	Non	Non	Non	Non	Non	Non
LAS	0607	037	0006	01/1945	D	Y	155		70		Féminin	2		Oui	Oui	Oui	Oui	Oui	Oui	Oui	Oui	Non	Non	Non	Non	Non	Non	07/12/2015	Non	Non	Oui	Non	Non	Non	Non	Non	Oui	Non	Non	Non	Non	Non	Non	Non	Non	Non	Non	Non	Non
LAS	0608	037	0007	12/1962	A	H	178		113		Masculin	2		Oui	Oui	Oui	Oui	Oui	Oui	Oui	Oui	Non	Non	Non	Non	Non	Non	07/12/2015	Non	Non	Non	Non	Oui	Non	Non	Non	Non	Non	Non	Non	Non	Non	Non	Non	Non	Non	Non	Non	Non
LAS	0609	037	0008	02/1953	R	G	171		98		Féminin	2		Oui	Oui	Oui	Oui	Oui	Oui	Oui	Oui	Non	Non	Non	Non	Non	Non	07/12/2015	Non	Oui	Oui	Non	Non	Non	Non	Non	Non	Non	Non	Non	Non	Non	Non	Non	Non	Non	Non	Non	Non
LAS	0610	037	0009	08/1955	M	G	155		65		Féminin	2		Oui	Oui	Oui	Oui	Oui	Oui	Oui	Oui	Non	Non	Non	Non	Non	Non	08/12/2015	Non	Non	Non	Non	Non	Non	Non	Non	Non	Non	Non	Non	Non	Non	Non	Non	Non	Non	Non	Non	Non
LAS	0611	037	0010	11/1969	L	F	183		87		Masculin	2		Oui	Oui	Oui	Oui	Oui	Oui	Oui	Oui	Non	Non	Non	Non	Non	Non	09/12/2015	Non	Non	Non	Non	Oui	Non	Non	Non	Non	Non	Non	Non	Non	Non	Non	Non	Non	Non	Non	Non	Non
LAS	0612	037	0011	03/1970	A	S	168		71		Féminin	2		Oui	Oui	Oui	Oui	Oui	Oui	Oui	Oui	Non	Non	Non	Non	Non	Non	09/12/2015	Non	Non	Non	Non	Non	Non	Non	Non	Non	Non	Non	Non	Non	Non	Non	Non	Non	Non	Non	Non	Non
LAS	0613	037	0012	03/1951	L	C	162		70		Féminin	2		Oui	Oui	Oui	Oui	Oui	Oui	Oui	Oui	Non	Non	Non	Non	Non	Non	09/12/2015	Non	Non	Oui	Non	Non	Non	Oui	Oui	Oui	Non	Non	Non	Non	Non	Non	Non	Non	Non	Non	Non	Non
LAS	0614	037	0013	11/1959	D	X	178		82		Masculin	2		Oui	Oui	Oui	Oui	Oui	Oui	Oui	Oui	Non	Non	Non	Non	Non	Non	10/12/2015	Non	Non	Non	Non	Non	Non	Non	Non	Non	Non	Non	Non	Non	Non	Non	Non	Non	Non	Non	Non	Non
LAS	0615	037	0014	06/1953	M	M	157		90		Féminin	2		Oui	Oui	Oui	Oui	Oui	Oui	Oui	Oui	Non	Non	Non	Non	Non	Non	10/12/2015	Non	Oui	Oui	Non	Non	Non	Non	Non	Oui	Non	Non	Non	Non	Non	Non	Non	Non	Non	Non	Non	Non
LAS	0616	037	0015	05/1954	M	R	158		72		Féminin	2		Oui	Oui	Oui	Oui	Oui	Oui	Oui	Oui	Non	Non	Non	Non	Non	Non	10/12/2015	Non	Non	Non	Non	Oui	Non	Non	Non	Non	Oui	Oui	Oui	Non	Non	Non	Non	Non	Non	Non	Non	Non
LAS	0617	037	0016	11/1960	K	Z	166		60		Féminin	2		Oui	Oui	Oui	Oui	Oui	Oui	Oui	Oui	Non	Non	Non	Non	Non	Non	11/12/2015	Non	Non	Non	Non	Non	Non	Non	Non	Non	Oui	Oui	Non	Non	Non	Non	Non	Non	Non	Non	Non	Non
LAS	0618	037	0017	05/1959	K	G	163		71		Féminin	2		Oui	Oui	Oui	Oui	Oui	Oui	Oui	Oui	Non	Non	Non	Non	Non	Non	11/12/2015	Non	Non	Non	Non	Non	Non	Non	Non	Oui	Oui	Non	Non	Non	Non	Non	Non	Non	Non	Non	Non	Non
LAS	0619	038	0001	12/1957	L	S	172		91		Masculin	2		Oui	Oui	Oui	Oui	Oui	Oui	Oui	Oui	Non	Non	Non	Non	Non	Non	03/11/2015	Non	Non	Oui	Non	Non	Non	Non	Non	Non	Non	Non	Non	Non	Non	Non	Non	Non	Non	Non	Non	Non
LAS	0620	038	0002	03/1943	P	C	158		75		Masculin	3		Oui	Oui	Oui	Oui	Oui	Oui	Oui	Oui	Non	Non	Non	Non	Non	Non	03/11/2015	Non	Non	Non	Non	Oui	Non	Non	Non	Non	Non	Non	Non	Non	Non	Non	Non	Non	Non	Non	Non	Non
LAS	0621	038	0003	09/1946	S	J	167		89		Masculin	3		Oui	Oui	Oui	Oui	Oui	Oui	Oui	Oui	Non	Non	Non	Non	Non	Non	04/11/2015	Non	Non	Oui	Non	Non	Non	Non	Non	Non	Non	Non	Non	Non	Non	Non	Non	Non	Non	Non	Non	Non
LAS	0622	038	0004	04/1951	E	C	160		72		Féminin	1		Oui	Oui	Oui	Oui	Oui	Oui	Oui	Oui	Non	Non	Non	Non	Non	Non	04/11/2015	Non	Non	Non	Non	Non	Non	Non	Non	Non	Non	Non	Non	Non	Non	Non	Non	Non	Non	Non	Non	Non
LAS	0623	038	0005	01/1967	B	C	165		51		Féminin	2		Oui	Oui	Oui	Oui	Oui	Oui	Oui	Oui	Non	Non	Non	Non	Non	Non	04/11/2015	Non	Non	Non	Non	Non	Non	Non	Non	Non	Non	Non	Non	Non	Non	Non	Non	Non	Non	Non	Non	Non
LAS	0624	038	0006	02/1943	G	A	157		75		Féminin	1		Oui	Oui	Oui	Oui	Oui	Oui	Oui	Oui	Non	Non	Non	Non	Non	Non	05/11/2015	Non	Non	Non	Non	Non	Non	Non	Non	Non	Non	Non	Non	Non	Non	Non	Non	Non	Non	Non	Non	Non
LAS	0625	038	0007	03/1942	P	A	154		42		Féminin	3		Oui	Oui	Oui	Oui	Oui	Oui	Oui	Oui	Non	Non	Non	Non	Non	Non	05/11/2015	Non	Non	Oui	Non	Non	Non	Non	Non	Oui	Non	Non	Non	Non	Non	Non	Non	Non	Non	Non	Non	Non
LAS	0626	038	0008	06/1924	A	M	148		53		Féminin	2		Oui	Oui	Oui	Oui	Oui	Oui	Oui	Oui	Non	Non	Non	Non	Non	Non	05/11/2015	Non	Non	Non	Non	Non	Non	Non	Non	Non	Non	Non	Non	Non	Non	Non	Non	Non	Non	Non	Non	Non
LAS	0627	038	0009	04/1953	D	J	182		79		Masculin	2		Oui	Oui	Oui	Oui	Oui	Oui	Oui	Oui	Non	Non	Non	Non	Non	Non	05/11/2015	Non	Non	Non	Non	Non	Non	Non	Non	Non	Non	Non	Non	Non	Non	Non	Non	Non	Non	Non	Non	Non
LAS	0628	038	0010	01/1933	L	N	171		95		Masculin	2		Oui	Oui	Oui	Oui	Oui	Oui	Oui	Oui	Non	Non	Non	Non	Non	Non	06/11/2015	Non	Non	Non	Non	Non	Non	Non	Non	Non	Non	Non	Non	Non	Non	Non	Non	Non	Non	Non	Non	Non
LAS	0629	038	0011	06/1957	C	D	177		151		Masculin	3		Oui	Oui	Oui	Oui	Oui	Oui	Oui	Oui	Non	Non	Non	Non	Non	Non	06/11/2015	Non	Oui	Oui	Non	Non	Non	Non	Non	Non	Non	Non	Non	Non	Non	Oui	Oui	Non	Non	Non	Non	Non
LAS	0630	038	0012	02/1938	G	M	172		85		Masculin	3		Oui	Oui	Oui	Oui	Oui	Oui	Oui	Oui	Non	Non	Non	Non	Non	Non	06/11/2015	Oui	Non	Non	Non	Non	ND	Non	Non	Non	Oui	Oui	Oui	Non	Non	Non	Non	Non	Non	Non	Non	Non
LAS	0631	038	0013	03/1931	S	I	155		60		Féminin	3		Oui	Oui	Oui	Oui	Oui	Oui	Oui	Oui	Non	Non	Non	Non	Non	Non	06/11/2015	Non	Non	Oui	Non	Non	Oui	Non	Non	Non	Non	Non	Non	Non	Non	Non	Non	Non	Non	Non	Non	Non
LAS	0632	038	0014	07/1933	M	Y	184		86		Masculin	2		Oui	Oui	Oui	Oui	Oui	Oui	Oui	Oui	Non	Non	Non	Non	Non	Non	09/11/2015	Non	Non	Non	Non	Non	Non	Non	Non	Non	Non	Non	Non	Non	Non	Non	Non	Non	Non	Non	Non	Non
LAS	0633	038	0015	07/1940	L	M	150		54		Féminin	3		Oui	Oui	Oui	Oui	Oui	Oui	Oui	Oui	Non	Non	Non	Non	Non	Non	09/11/2015	Oui	Oui	Oui	Non	Non	Non	Non	Non	Oui	Oui	Oui	Non	Non	Non	Non	Non	Non	Non	Non	Non	Non
LAS	0634	038	0016	04/1921	C	M	145		49		Féminin	3		Oui	Oui	Oui	Oui	Oui	Oui	Oui	Oui	Non	Non	Non	Non	Non	Non	09/11/2015	Non	Non	Non	Non	Non	Non	Non	Non	Non	Oui	Oui	Non	Non	Non	Non	Non	Non	Non	Non	Non	Non
LAS	0635	038	0017	11/1944	D	C	161		67		Masculin	4		Oui	Oui	Oui	Oui	Oui	Oui	Oui	Oui	Non	Non	Non	Non	Non	Non	09/11/2015	Oui	Non	Oui	Non	Non	Oui	Non	Non	Oui	Oui	Oui	Oui	Non	Non	Non	Non	Non	Non	Non	Non	Non
LAS	0636	038	0018	01/1943	M	B	177		90		Masculin	3		Oui	Oui	Oui	Oui	Oui	Oui	Oui	Oui	Non	Non	Non	Non	Non	Non	10/11/2015	Non	Non	Oui	Non	Non	Non	Oui	Non	Oui	Oui	Oui	Non	Non	Non	Non	Non	Non	Non	Non	Non	Non
LAS	0637	038	0019	02/1934	G	Y	162		65		Féminin	2		Oui	Oui	Oui	Oui	Oui	Oui	Oui	Oui	Non	Non	Non	Non	Non	Non	10/11/2015	Non	Non	Oui	Oui	Non	Non	Non	Non	Oui	Non	Non	Non	Non	Non	Non	Non	Non	Non	Non	Non	Non
LAS	0638	038	0020	11/1950	D	M	171		106		Masculin	3		Oui	Oui	Oui	Oui	Oui	Oui	Oui	Oui	Non	Non	Non	Non	Non	Non	10/11/2015	Non	Non	Oui	Non	ND	Non	Non	Non	Oui	Non	Non	Non	Non	Non	Non	Non	Non	Non	Non	Non	Non
LAS	0639	034	0001	11/1959	M	B	162		83		Féminin	3		Oui	Oui	Oui	Oui	Oui	Oui	Oui	Oui	Non	Non	Non	Non	Non	Non	02/12/2015	Non	Non	Non	Non	Oui	Non	Non	Non	Non	Non	Non	Non	Non	Non	Non	Non	Non	Non	Non	Non	Non
LAS	0640	034	0002	07/1946	C	J	155		95		Féminin	3		Oui	Oui	Oui	Oui	Oui	Oui	Oui	Oui	Non	Non	Non	Non	Non	Non	02/12/2015	Non	Non	Oui	Non	Non	Non	Non	Non	Non	Non	Non	Non	Non	Non	Non	Non	Non	Non	Non	Non	Non
LAS	0641	034	0003	05/1949	P	G	180		95		Masculin	2		Oui	Oui	Oui	Oui	Oui	Oui	Oui	Oui	Non	Non	Non	Non	Non	Non	02/12/2015	Non	Non	Oui	Non	Non	Non	Non	Non	Oui	Non	Non	Non	Non	Non	Non	Non	Non	Non	Non	Non	Non
RAI	0642	034	0004	09/1929	D	A	170		72		Masculin	3		Oui	Oui	Oui	Oui	Oui	Oui	Oui	Oui	Non	Non	Non	Non	Non	Non	03/12/2015	Non	Non	Non	Non	Non	Non	Non	Non	Non	Non	Non	Non	Non	Non	Non	Non	Non	Non	Non	Non	Non
RAI	0643	034	0005	06/1951	D	C	163		100		Féminin	3		Oui	Oui	Oui	Oui	Oui	Oui	Oui	Oui	Non	Non	Non	Non	Non	Non	03/12/2015	Non	Oui	Oui	Non	Non	Non	Non	Non	Oui	Non	Non	Non	Non	Non	Non	Non	Non	Non	Non	Non	Non
RAI	0644	034	0006	07/1947	C	P	168		77		Masculin	3		Oui	Oui	Oui	Oui	Oui	Oui	Oui	Oui	Non	Non	Non	Non	Non	Non	03/12/2015	Oui	Non	Oui	Non	Non	Oui	Non	Non	Non	Oui	Oui	Non	Non	Non	Non	Non	Non	Non	Non	Non	Non
RAI	0645	034	0007	04/1930	V	G	162		43		Féminin	2		Oui	Oui	Oui	Oui	Oui	Oui	Oui	Oui	Non	Non	Non	Non	Non	Non	03/12/2015	Non	Non	Oui	Non	Non	Non	Non	Non	Non	Non	Non	Non	Non	Non	Non	Non	Non	Non	Non	Non	Non
RAI	0646	034	0008	08/1941	L	A	172		67		Masculin	2		Oui	Oui	Oui	Oui	Oui	Oui	Oui	Oui	Non	Non	Non	Non	Non	Non	04/12/2015	ND	ND	Oui	ND	ND	ND	ND	ND	ND	Non	Non	Non	Non	Non	Non	Non	Non	Non	Non	Non	Non
RAI	0647	034	0009	08/1942	C	R	152		50		Féminin	2		Oui	Oui	Oui	Oui	Oui	Oui	Oui	Oui	Non	Non	Non	Non	Non	Non	04/12/2015	Non	Non	Oui	Non	Non	Non	Non	Non	Non	Non	Non	Non	Non	Non	Non	Non	Non	Non	Non	Non	Non
RAI	0648	034	0010	09/1942	N	Y	162		99		Féminin	3		Oui	Oui	Oui	Oui	Oui	Oui	Oui	Oui	Non	Non	Non	Non	Non	Non	04/12/2015	Non	Non	Oui	Non	Non	Non	Non	Non	Non	Non	Non	Non	Non	Non	Non	Non	Non	Non	Non	Non	Non
RAI	0649	034	0011	04/1959	K	P	182		106		Masculin	2		Oui	Oui	Oui	Oui	Oui	Oui	Oui	Oui	Non	Non	Non	Non	Non	Non	04/12/2015	Non	Oui	Oui	Non	Non	Non	Non	Non	Oui	Non	Non	Non	Non	Non	Non	Non	Non	Non	Non	Non	Non
RAI	0650	034	0012	08/1940	C	P	158		65		Féminin	2		Oui	Oui	Oui	Oui	Oui	Oui	Oui	Oui	Non	Non	Non	Non	Non	Non	04/12/2015	Non	Non	Non	Non	Non	Non	Non	Non	Non	Non	Non	Non	Non	Non	Non	Non	Non	Non	Non	Non	Non
RAI	0651	034	0013	01/1957	E	P	187		94		Masculin	2		Oui	Oui	Oui	Oui	Oui	Oui	Oui	Oui	Non	Non	Non	Non	Non	Non	07/12/2015	Non	Non	Oui	Non	Non	Non	Non	Non	Oui	Non	Non	Non	Non	Non	Non	Non	Non	Non	Non	Non	Non
RAI	0652	034	0014	09/1944	C	H	177		82		Masculin	2		Oui	Oui	Oui	Oui	Oui	Oui	Oui	Oui	Non	Non	Non	Non	Non	Non	07/12/2015	Non	Non	Oui	Non	Non	Non	Non	Non	Oui	Non	Non	Non	Non	Non	Non	Non	Non	Non	Non	Non	Non
RAI	0653	034	0015	09/1945	T	H	170		96		Masculin	3		Oui	Oui	Oui	Oui	Oui	Oui	Oui	Oui	Non	Non	Non	Non	Non	Non	07/12/2015	Non	Non	Oui	Non	Non	Non	Oui	Non	Oui	Non	Non	Non	Non	Non	Non	Non	Non	Non	Non	Non	Non
RAI	0654	034	0016	02/1952	V	G	166		74		Masculin	2		Oui	Oui	Oui	Oui	Oui	Oui	Oui	Oui	Non	Non	Non	Non	Non	Non	07/12/2015	Non	Non	Oui	Non	Non	Non	Non	Non	Non	Non	Non	Non	Non	Non	Non	Non	Non	Non	Non	Non	Non
RAI	0655	034	0017	11/1939	G	L	160		63		Féminin	2		Oui	Oui	Oui	Oui	Oui	Oui	Oui	Oui	Non	Non	Non	Non	Non	Non	08/12/2015	ND	ND	Oui	ND	ND	ND	ND	ND	Oui	Oui	Oui	Non	Non	Non	Non	Non	Non	Non	Non	Non	Non
RAI	0656	034	0018	01/1948	L	D	176		94		Masculin	2		Oui	Oui	Oui	Oui	Oui	Oui	Oui	Oui	Non	Non	Non	Non	Non	Non	08/12/2015	Non	Non	Non	Non	Oui	Non	Non	Non	Oui	Non	Non	Non	Non	Non	Non	Non	Non	Non	Non	Non	Non
RAI	0657	034	0019	12/1955	D	P	185		95		Masculin	2		Oui	Oui	Oui	Oui	Oui	Oui	Oui	Oui	Non	Non	Non	Non	Non	Non	08/12/2015	Non	Non	Non	Non	Non	Non	Non	Non	Non	Non	Non	Non	Non	Non	Non	Non	Non	Non	Non	Non	Non
RAI	0658	034	0020	05/1956	M	E	153		89		Féminin	3		Oui	Oui	Oui	Oui	Oui	Oui	Oui	Oui	Non	Non	Non	Non	Non	Non	08/12/2015	Non	Non	Non	Non	Non	Non	Non	Non	Non	Non	Non	Non	Non	Non	Non	Non	Non	Non	Non	Non	Non
RAI	0659	039	0001	03/1952	S	Y	166		95		Féminin	2		Oui	Oui	Oui	Oui	Oui	Oui	Oui	Oui	Non	Non	Non	Non	Non	Non	18/01/2016	Non	Non	Non	Non	Oui	Non	Non	Non	Non	Non	Non	Non	Non	Non	Non	Non	Non	Non	Non	Non	Non
RAI	0660	039	0002	11/1936	L	N	160		55		Féminin	2		Oui	Oui	Oui	Oui	Oui	Oui	Oui	Oui	Non	Non	Non	Non	Non	Non	19/01/2016	Non	Non	Non	Non	Non	Non	Non	Non	Non	Non	Non	Non	Non	Non	Non	Non	Non	Non	Non	Non	Non
RAI	0661	039	0003	04/1956	J	G	170		86		Féminin	2		Oui	Oui	Oui	Oui	Oui	Oui	Oui	Oui	Non	Non	Non	Non	Non	Non	19/01/2016	Non	Non	Non	Non	Non	Non	Non	Non	Non	Non	Non	Non	Non	Non	Non	Non	Non	Non	Non	Non	Non
RAI	0662	039	0004	03/1960	S	A	176		80		Masculin	1		Oui	Oui	Oui	Oui	Oui	Oui	Oui	Oui	Non	Non	Non	Non	Non	Non	19/01/2016	Non	Non	Non	Non	Non	Non	Non	Non	Non	Non	Non	Non	Non	Non	Non	Non	Non	Non	Non	Non	Non
RAI	0663	039	0005	11/1947	B	L	173		97		Masculin	2		Oui	Oui	Oui	Oui	Oui	Oui	Oui	Oui	Non	Non	Non	Non	Non	Non	19/01/2016	Non	Oui	Non	Non	Non	Non	Non	Non	Oui	Non	Non	Oui	Non	Non	Non	Non	Non	Non	Non	Non	Non
RAI	0664	039	0006	11/1968	C	R	184		75		Masculin	1		Oui	Oui	Oui	Oui	Oui	Oui	Oui	Oui	Non	Non	Non	Non	Non	Non	19/01/2016	Non	Non	Non	Non	Non	Non	Non	Non	Non	Non	Non	Non	Non	Non	Non	Non	Non	Non	Non	Non	Non
RAI	0665	039	0007	09/1963	M	S	155		64		Féminin	3		Oui	Oui	Oui	Oui	Oui	Oui	Oui	Oui	Non	Non	Non	Non	Non	Non	21/01/2016	Non	Oui	Oui	Non	Non	Non	Non	Non	Non	Non	Non	Non	Non	Non	Non	Non	Non	Non	Non	Non	Non
RAI	0666	039	0008	08/1946	V	A	168		45		Féminin	2		Oui	Oui	Oui	Oui	Oui	Oui	Oui	Oui	Non	Non	Non	Non	Non	Non	20/01/2016	Non	Non	Non	Non	Non	Non	Non	Non	Non	Non	Oui	Oui	Non	Non	Non	Non	Non	Non	Non	Non	Non
RAI	0667	039	0009	12/1934	S	C	178		82		Masculin	2		Oui	Oui	Oui	Oui	Oui	Oui	Oui	Oui	Non	Non	Non	Non	Non	Non	21/01/2016	Non	Non	Oui	Non	Non	Non	Non	Non	Oui	Non	Non	Non	Non	Non	Non	Non	Non	Non	Non	Non	Non
RAI	0668	039	0010	01/1940	B	D	172		84		Masculin	3		Oui	Oui	Oui	Oui	Oui	Oui	Oui	Oui	Non	Non	Non	Non	Non	Non	24/01/2016	Non	Oui	Oui	Non	Non	Non	Non	Non	Oui	Non	Non	Oui	Non	Non	Non	Non	Non	Non	Non	Non	Non
RAI	0669	039	0011	02/1942	C	R	167		57		Masculin	2		Oui	Oui	Oui	Oui	Oui	Oui	Oui	Oui	Non	Non	Non	Non	Non	Non	24/01/2016	Non	Non	Non	Non	Non	Non	Non	Non	Non	Oui	Oui	Oui	Non	Non	Non	Non	Non	Non	Non	Non	Non
RAI	0670	039	0012	05/1946	P	J	170		78		Masculin	3		Oui	Oui	Oui	Oui	Oui	Oui	Oui	Oui	Non	Non	Non	Non	Non	Non	23/01/2016	Non	Oui	Oui	Non	Non	Non	Non	Oui	Non	Non	Non	Oui	Non	Non	Non	Non	Non	Non	Non	Non	Non
RAI	0671	039	0013	05/1962	P	A	173		87		Masculin	1		Oui	Oui	Oui	Oui	Oui	Oui	Oui	Oui	Non	Non	Non	Non	Non	Non	26/01/2016	Non	Non	Non	Non	Non	Non	Non	Non	Non	Non	Non	Non	Non	Non	Non	Non	Non	Non	Non	Non	Non
RAI	0672	039	0014	05/1951	P	F	151		53		Féminin	2		Oui	Oui	Oui	Oui	Oui	Oui	Oui	Oui	Non	Non	Non	Non	Non	Non	26/01/2016	Non	Non	Non	Non	Non	Non	Non	Non	Non	Non	Non	Oui	Non	Non	Non	Non	Non	Non	Non	Non	Non
RAI	0673	039	0015	12/1939	T	I	173		69		Masculin	1		Oui	Oui	Oui	Oui	Oui	Oui	Oui	Oui	Non	Non	Non	Non	Non	Non	26/01/2016	Non	Non	Non	Non	Non	Non	Non	Non	Non	Non	Non	Non	Non	Non	Non	Non	Non	Non	Non	Non	Non
RAI	0674	039	0016	04/1966	M	G	165		94		Féminin	2		Oui	Oui	Oui	Oui	Oui	Oui	Oui	Oui	Non	Non	Non	Non	Non	Non	25/01/2016	Non	Non	Oui	Non	Non	Non	Non	Non	Non	Non	Non	Non	Non	Non	Non	Non	Non	Non	Non	Non	Non
RAI	0675	039	0017	04/1948	L	C	173		74		Masculin	2		Oui	Oui	Oui	Oui	Oui	Oui	Oui	Oui	Non	Non	Non	Non	Non	Non	27/01/2016	Non	Non	Oui	Non	Non	Non	Non	Non	Oui	Non	Non	Non	Non	Non	Non	Non	Non	Non	Non	Non	Non
RAI	0676	039	0018	01/1938	A	J	167		60		Masculin	2		Oui	Oui	Oui	Oui	Oui	Oui	Oui	Oui	Non	Non	Non	Non	Non	Non	27/01/2016	Non	Non	Non	Non	Non	Non	Non	Non	Non	Non	Non	Oui	Non	Non	Non	Non	Non	Non	Non	Non	Non
RAI	0677	039	0019	04/1936	B	J	178		65		Masculin	3		Oui	Oui	Oui	Oui	Oui	Oui	Oui	Oui	Non	Non	Non	Non	Non	Non	26/01/2016	Non	Non	Non	Non	Non	Non	Non	Non	Non	Non	Non	Oui	Non	Non	Non	Non	Non	Non	Non	Non	Non
LAS	0678	035	0001	08/1933	L	F	163		64		Féminin	2		Oui	Oui	Oui	Oui	Oui	Oui	Oui	Oui	Non	Non	Non	Non	Non	Non	19/01/2016	Non	Non	Non	Non	Non	Non	Non	Non	Non	Non	Non	Non	Non	Non	Non	Non	Non	Non	Non	Non	Non
LAS	0679	035	0002	03/1952	S	P	168		128		Féminin	2		Oui	Oui	Oui	Oui	Oui	Oui	Oui	Oui	Non	Non	Non	Non	Non	Non	19/01/2016	Non	Non	Non	Non	Non	Non	Non	Non	Non	Non	Non	Non	Non	Non	Non	Non	Non	Non	Non	Non	Non
LAS	0680	035	0003	11/1951	R	M	160		69		Féminin	3		Oui	Oui	Oui	Oui	Oui	Oui	Oui	Oui	Non	Non	Non	Non	Non	Non	19/01/2016	Non	Oui	Oui	Non	Oui	Non	Non	Non	Oui	Oui	Non	Non	Non	Non	Non	Non	Non	Non	Non	Non	Non
LAS	0681	035	0004	06/1966	D	F	175		86		Masculin	2		Oui	Oui	Oui	Oui	Oui	Oui	Oui	Oui	Non	Non	Non	Non	Non	Non	20/01/2016	Non	Non	Non	Non	Non	Non	Non	Non	Oui	Non	Non	Non	Non	Non	Non	Non	Non	Non	Non	Non	Non
LAS	0682	035	0005	11/1967	B	S	153		80		Féminin	2		Oui	Oui	Oui	Oui	Oui	Oui	Oui	Oui	Non	Non	Non	Non	Non	Non	20/01/2016	Non	Non	Non	Non	Non	Non	Non	Non	Oui	Non	Non	Non	Non	Non	Non	Non	Non	Non	Non	Non	Non
LAS	0683	035	0006	06/1953	S	G	165		75		Féminin	2		Oui	Oui	Oui	Oui	Oui	Oui	Oui	Oui	Non	Non	Non	Non	Non	Non	20/01/2016	Non	Non	Non	Non	Non	Non	Non	Non	Non	Non	Non	Non	Non	Non	Non	Non	Non	Non	Non	Non	Non
RAI	0684	035	0007	03/1926	M	D	165		63		Féminin	3		Oui	Oui	Oui	Oui	Oui	Oui	Oui	Oui	Non	Non	Non	Non	Non	Non	21/01/2016	Non	Non	Oui	Non	Non	Oui	Non	Non	Non	Non	Non	Non	Non	Non	Non	Non	Non	Non	Non	Non	Non
RAI	0685	035	0008	02/1966	C	C	180		85		Masculin	2		Oui	Oui	Oui	Oui	Oui	Oui	Oui	Oui	Non	Non	Non	Non	Non	Non	25/01/2016	Non	Non	Non	Non	Oui	Non	Non	Non	Non	Non	Non	Non	Non	Non	Non	Non	Non	Non	Non	Non	Non
RAI	0686	035	0009	10/1948	P	J	166		102		Masculin	3		Oui	Oui	Oui	Oui	Oui	Oui	Oui	Oui	Non	Non	Non	Non	Non	Non	25/01/2016	Non	Oui	Non	Non	Non	Non	Non	Non	Oui	Non	Non	Non	Non	Non	Non	Non	Non	Non	Non	Non	Non
RAI	0687	035	0010	05/1962	P	A	180		82		Masculin	2		Oui	Oui	Oui	Oui	Oui	Oui	Oui	Oui	Non	Non	Non	Non	Non	Non	25/01/2016	Non	Non	Non	Non	Non	Non	Non	Non	Non	Non	Non	Non	Non	Non	Non	Non	Non	Non	Non	Non	Non
RAI	0688	035	0011	09/1960	D	F	160		63		Féminin	2		Oui	Oui	Oui	Oui	Oui	Oui	Oui	Oui	Non	Non	Non	Non	Non	Non	25/01/2016	Non	Non	Non	Non	Oui	Non	Non	Non	Non	Non	Non	Non	Non	Non	Non	Non	Non	Non	Non	Non	Non
RAI	0689	035	0012	07/1939	P	D	173		73		Masculin	1		Oui	Oui	Oui	Oui	Oui	Oui	Oui	Oui	Non	Non	Non	Non	Non	Non	25/01/2016	Non	Non	Non	Non	Non	Non	Non	Non	Non	Non	Non	Non	Non	Non	Non	Non	Non	Non	Non	Non	Non
RAI	0690	035	0013	03/1954	D	G	178		90		Masculin	2		Oui	Oui	Oui	Oui	Oui	Oui	Oui	Oui	Non	Non	Non	Non	Non	Non	25/01/2016	Non	Non	Oui	Non	Oui	Non	Non	Non	Oui	Oui	Oui	Non	Non	Non	Non	Non	Non	Non	Non	Non	Non
RAI	0691	035	0014	12/1943	M	S	170		74		Masculin	3		Oui	Oui	Oui	Oui	Oui	Oui	Oui	Oui	Non	Non	Non	Non	Non	Non	26/01/2016	Non	Oui	Oui	Non	Non	Non	Non	Non	Oui	Non	Non	Non	Non	Non	Non	Non	Non	Non	Non	Oui	Oui
RAI	0692	035	0015	07/1953	P	P	164		95		Masculin	3		Oui	Oui	Oui	Oui	Oui	Oui	Oui	Oui	Non	Non	Non	Non	Non	Non	27/01/2016	Oui	Non	Oui	Non	Non	Non	Non	Non	Oui	Oui	Oui	Non	Non	Non	Non	Non	Non	Non	Non	Non	Non
RAI	0693	039	0020	11/1957	G	C	165		50		Féminin	2		Oui	Oui	Oui	Oui	Oui	Oui	Oui	Oui	Non	Non	Non	Non	Non	Non	28/01/2016	Non	Non	Non	Non	Oui	Non	Non	Non	Non	Oui	Oui	Non	Non	Non	Non	Non	Non	Non	Non	Non	Non
RAI	0694	039	0021	11/1942	S	S	172		68		Masculin	2		Oui	Oui	Oui	Oui	Oui	Oui	Oui	Oui	Non	Non	Non	Non	Non	Non	28/01/2016	Non	Non	Non	Non	Non	Non	Oui	Non	Oui	Non	Non	Oui	Non	Non	Non	Non	Non	Non	Non	Non	Non
RAI	0695	040	0001	11/1944	V	C	160		97		Féminin	2		Oui	Oui	Oui	Oui	Oui	Oui	Oui	Oui	Non	Non	Non	Non	Non	Non	18/01/2016	Non	Non	Oui	Non	Non	Non	Non	Non	Oui	Non	Non	Non	Non	Non	Non	Non	Non	Non	Non	Non	Non
RAI	0696	040	0002	12/1948	B	D	173		64		Masculin	3		Oui	Oui	Oui	Oui	Oui	Oui	Oui	Oui	Non	Non	Non	Non	Non	Non	18/01/2016	Non	Non	Oui	Non	Non	Non	Oui	Non	Non	Oui	Oui	Oui	Non	Non	Non	Non	Non	Non	Non	Non	Non
RAI	0697	040	0003	07/1930	C	M	168		72		Masculin	2		Oui	Oui	Oui	Oui	Oui	Oui	Oui	Oui	Non	Non	Non	Non	Non	Non	19/01/2016	Non	Non	Oui	Non	Non	Non	Non	Non	Non	Oui	Oui	Non	Non	Non	Non	Non	Non	Non	Non	Non	Non
RAI	0698	040	0004	06/1923	L	C	170		72		Masculin	2		Oui	Oui	Oui	Oui	Oui	Oui	Oui	Oui	Non	Non	Non	Non	Non	Non	19/01/2016	Non	Non	Oui	Non	Non	Non	Non	Non	Non	Oui	Oui	Oui	Non	Non	Non	Non	Non	Non	Non	Non	Non
RAI	0699	040	0005	05/1940	P	E	155		68		Féminin	2		Oui	Oui	Oui	Oui	Oui	Oui	Oui	Oui	Non	Non	Non	Non	Non	Non	19/01/2016	Non	Non	Non	Non	Non	Non	Non	Non	Non	Non	Non	Non	Non	Non	Non	Non	Non	Non	Non	Non	Non
RAI	0700	040	0006	07/1936	G	J	196		108		Masculin	2		Oui	Oui	Oui	Oui	Oui	Oui	Oui	Oui	Non	Non	Non	Non	Non	Non	22/01/2016	Non	Non	Oui	Non	Non	Non	Non	Non	Non	Non	Non	Non	Non	Non	Non	Non	Non	Non	Non	Non	Non
RAI	0701	040	0007	03/1929	H	G	160		60		Masculin	2		Oui	Oui	Oui	Oui	Oui	Oui	Oui	Oui	Non	Non	Non	Non	Non	Non	22/01/2016	Non	Non	Oui	Oui	Non	Non	Non	Non	Non	Oui	Oui	Non	Non	Non	Non	Non	Non	Non	Non	Non	Non
RAI	0702	040	0008	09/1951	R	C	158		84		Féminin	2		Oui	Oui	Oui	Oui	Oui	Oui	Oui	Oui	Non	Non	Non	Non	Non	Non	22/01/2016	Non	Non	Oui	Non	Non	Non	Non	Non	Non	Non	Non	Non	Non	Non	Non	Non	Non	Non	Non	Non	Non
RAI	0703	040	0009	11/1963	B	E	165		73		Féminin	2		Oui	Oui	Oui	Oui	Oui	Oui	Oui	Oui	Non	Non	Non	Non	Non	Non	25/01/2016	Non	Non	Non	Non	Non	Non	Non	Non	Non	Non	Non	Non	Non	Non	Non	Non	Non	Non	Non	Non	Non
RAI	0704	040	0010	10/1948	V	A	157		72		Féminin	1		Non	Oui	Oui	Oui	Oui	Oui	Oui	Oui	Non	Non	Non	Non	Non	Non	25/01/2016	Non	Non	Non	Non	Non	Non	Non	Non	Non	Non	Non	Non	Non	Non	Non	Non	Non	Non	Non	Non	Non
RAI	0705	040	0011	01/1948	C	C	158		56		Féminin	2		Oui	Oui	Oui	Oui	Oui	Oui	Oui	Oui	Non	Non	Non	Non	Non	Non	26/01/2016	Non	Non	Oui	Non	Non	Non	Non	Non	Non	Non	Non	Non	Non	Non	Non	Non	Non	Non	Non	Non	Non
RAI	0706	040	0012	11/1952	L	G	166		93		Féminin	2		Non	Oui	Oui	Oui	Oui	Oui	Oui	Oui	Non	Non	Non	Non	Non	Non	26/01/2016	Non	Non	Non	Non	Non	Non	Non	Non	Oui	Non	Non	Non	Non	Non	Non	Non	Non	Non	Non	Non	Non
RAI	0707	040	0013	03/1938	J	J	178		77		Masculin	3		Oui	Oui	Oui	Oui	Oui	Oui	Oui	Oui	Non	Non	Non	Non	Non	Non	27/01/2016	Non	Non	Oui	Non	Non	Non	Non	Non	Non	Non	Non	Non	Non	Non	Non	Non	Non	Non	Non	Non	Non
RAI	0708	040	0014	10/1939	A	J	159		67		Masculin	1		Non	Oui	Oui	Oui	Oui	Oui	Oui	Oui	Non	Non	Non	Non	Non	Non	27/01/2016	Non	Non	Non	Non	Non	Non	Non	Non	Non	Non	Non	Non	Non	Non	Non	Non	Non	Non	Non	Non	Non
RAI	0709	040	0015	08/1952	B	C	157		55		Féminin	2		Non	Oui	Oui	Oui	Oui	Oui	Oui	Oui	Non	Non	Non	Non	Non	Non	27/01/2016	Non	Non	Non	Non	Non	Non	Non	Non	Oui	Non	Non	Non	Non	Non	Non	Non	Non	Non	Non	Non	Non
RAI	0710	042	0001	07/1949	B	M	168		83		Féminin	2		Oui	Oui	Oui	Oui	Oui	Oui	Oui	Oui	Non	Non	Non	Non	Non	Non	01/01/2016	Non	Non	Oui	Non	Non	Non	Non	Non	Non	Non	Non	Non	Non	Non	Non	Non	Non	Non	Non	Non	Non
RAI	0711	042	0002	04/1934	C	A	151		56		Féminin	2		Oui	Oui	Oui	Oui	Oui	Oui	Oui	Oui	Non	Non	Non	Non	Non	Non	01/02/2016	Non	Non	Oui	Non	Non	Non	Oui	Non	Non	Non	Non	Non	Non	Non	Non	Non	Non	Non	Non	Non	Non
RAI	0712	042	0003	10/1961	A	M	180		69		Féminin	1		Oui	Oui	Oui	Oui	Oui	Oui	Oui	Oui	Non	Non	Non	Non	Non	Non	02/02/2016	Non	Non	Non	Non	Non	Non	Non	Non	Non	Non	Non	Non	Non	Non	Non	Non	Non	Non	Non	Non	Non
RAI	0713	042	0004	01/1941	J	M	154		81		Féminin	2		Oui	Oui	Oui	Oui	Oui	Oui	Oui	Oui	Non	Non	Non	Non	Non	Non	02/02/2016	Non	Oui	Non	Non	Non	Non	Non	Non	Non	Non	Non	Non	Non	Non	Non	Non	Non	Non	Non	Non	Non
LAS	0714	042	0005	03/1943	B	S	168		66		Féminin	2		Oui	Oui	Oui	Oui	Oui	Oui	Oui	Oui	Non	Non	Non	Non	Non	Non	02/02/2016	Non	Non	Oui	Non	Non	Non	Non	Non	Non	Non	Non	Non	Non	Non	Non	Non	Non	Non	Non	Non	Non
LAS	0715	042	0006	03/1950	B	M	157		88		Féminin	3		Oui	Oui	Oui	Oui	Oui	Oui	Oui	Oui	Non	Non	Non	Non	Non	Non	03/02/2016	Non	Oui	Non	Non	Non	Non	Non	Non	Oui	Non	Non	Non	Non	Non	Non	Non	Non	Non	Non	Non	Non
LAS	0716	042	0007	03/1929	G	R	150		56		Féminin	3		Oui	Oui	Oui	Oui	Oui	Oui	Oui	Oui	Non	Non	Non	Non	Non	Non	03/02/2016	Non	Non	Oui	Oui	Non	Oui	Oui	Non	Non	Non	Non	Non	Non	Non	Non	Non	Non	Non	Non	Non	Non
LAS	0717	042	0008	09/1937	B	J	160		66		Féminin	2		Oui	Oui	Oui	Oui	Oui	Oui	Oui	Oui	Non	Non	Non	Non	Non	Non	03/02/2016	Non	Oui	Non	Non	Non	Non	Non	Non	Oui	Non	Non	Non	Non	Non	Non	Non	Non	Non	Non	Non	Non
LAS	0718	042	0009	05/1962	B	J	160		90		Féminin	3		Oui	Oui	Oui	Oui	Oui	Oui	Oui	Oui	Non	Non	Non	Non	Non	Non	03/02/2016	Non	Non	Non	Non	Non	Non	Non	Non	Non	Non	Non	Non	Non	Non	Non	Non	Non	Non	Non	Non	Non
LAS	0719	042	0010	11/1971	L	V	160		55		Féminin	1		Oui	Non	Oui	Oui	Oui	Oui	Oui	Oui	Non	Non	Non	Non	Non	Non	03/02/2016	Non	Non	Non	Non	Oui	Non	Non	Non	Non	Non	Non	Non	Non	Non	Non	Non	Non	Non	Non	Non	Non
LAS	0720	042	0011	10/1965	E	C	155		57		Féminin	2		Oui	Oui	Oui	Oui	Oui	Oui	Oui	Oui	Non	Non	Non	Non	Non	Non	05/02/2016	Non	Non	Oui	Non	Non	Non	Non	Non	Non	Non	Non	Non	Non	Non	Non	Non	Non	Non	Non	Non	Non
LAS	0721	042	0012	11/1950	J	M	153		65		Féminin	2		Oui	Oui	Oui	Oui	Oui	Oui	Oui	Oui	Non	Non	Non	Non	Non	Non	04/02/2016	Non	Non	Non	Non	Non	Non	Non	Non	Oui	Non	Non	Non	Non	Non	Non	Non	Non	Non	Non	Non	Non
LAS	0722	042	0013	01/1930	R	M	181		80		Masculin	2		Oui	Oui	Oui	Oui	Oui	Oui	Oui	Oui	Non	Non	Non	Non	Non	Non	04/02/2016	Oui	Oui	Oui	Non	Non	Non	Non	Non	Oui	Oui	Non	Non	Non	Non	Non	Non	Non	Non	Non	Non	Non
LAS	0723	042	0014	10/1949	C	A	175		73		Masculin	1		Oui	Oui	Oui	Oui	Oui	Oui	Oui	Oui	Non	Non	Non	Non	Non	Non	07/02/2016	Non	Non	Non	Non	Non	Non	Non	Non	Oui	Non	Non	Non	Non	Non	Non	Non	Non	Non	Non	Non	Non
LAS	0724	042	0015	05/1961	L	P	156		89		Féminin	3		Oui	Oui	Oui	Oui	Oui	Oui	Oui	Oui	Non	Non	Non	Non	Non	Non	07/02/2016	Non	Oui	Non	Non	Non	Non	Non	Non	Oui	Non	Non	Non	Non	Non	Non	Non	Non	Non	Non	Non	Non
LAS	0725	042	0016	03/1948	L	A	172		82		Masculin	2		Oui	Oui	Oui	Oui	Oui	Oui	Oui	Oui	Non	Non	Non	Non	Non	Non	07/02/2016	Non	Non	Non	Non	Non	Non	Non	Non	Non	Non	Non	Non	Non	Non	Non	Non	Non	Non	Non	Non	Non
LAS	0726	042	0017	03/1958	R	J	185		104		Masculin	2		Oui	Oui	Oui	Oui	Oui	Oui	Oui	Oui	Non	Non	Non	Non	Non	Non	07/02/2016	Non	Oui	Non	Non	Non	Non	Non	Non	Oui	Non	Non	Non	Non	Non	Non	Non	Non	Non	Non	Non	Non
LAS	0727	042	0018	03/1958	V	M	165		80		Féminin	2		Oui	Oui	Oui	Oui	Oui	Oui	Oui	Oui	Non	Non	Non	Non	Non	Non	07/02/2016	Non	Non	Non	Non	Non	Non	Non	Non	Non	Non	Non	Non	Non	Non	Non	Non	Non	Non	Non	Non	Non
LAS	0728	042	0019	07/1937	B	Y	158		83		Féminin	2		Oui	Oui	Oui	Oui	Oui	Oui	Oui	Oui	Non	Non	Non	Non	Non	Non	08/02/2016	Non	Non	Oui	Non	Non	Non	Non	Non	Non	Non	Non	Non	Non	Non	Non	Non	Non	Non	Non	Non	Non
LAS	0729	042	0020	08/1958	B	M	165		75		Féminin	2		Oui	Oui	Oui	Oui	Oui	Oui	Oui	Oui	Non	Non	Non	Non	Non	Non	08/02/2016	Non	Non	Oui	Non	Non	Non	Non	Non	Non	Non	Non	Non	Non	Non	Non	Non	Non	Non	Non	Non	Non
LAS	0730	042	0021	03/1951	M	M	156		59		Féminin	2		Oui	Oui	Oui	Oui	Oui	Oui	Oui	Oui	Non	Non	Non	Non	Non	Non	08/02/2016	Non	Non	Oui	Non	Non	Non	Oui	Non	Non	Non	Non	Non	Non	Non	Non	Non	Non	Non	Non	Non	Non
LAS	0731	042	0022	06/1954	M	J	192		95		Masculin	2		Oui	Oui	Oui	Oui	Oui	Oui	Oui	Oui	Non	Non	Non	Non	Non	Non	09/02/2016	Non	Non	Oui	Non	Non	Non	Non	Non	Non	Non	Non	Non	Non	Non	Non	Non	Non	Non	Non	Oui	Non
LAS	0732	042	0023	07/1940	B	J	176		90		Masculin	2		Oui	Oui	Oui	Oui	Oui	Oui	Oui	Oui	Non	Non	Non	Non	Non	Non	09/02/2016	Non	Oui	Oui	Non	Non	Non	Non	Non	Non	Non	Non	Non	Non	Non	Non	Non	Non	Non	Non	Non	Non
LAS	0733	042	0024	01/1965	L	J	165		57		Féminin	2		Oui	Oui	Oui	Oui	Oui	Oui	Oui	Oui	Non	Non	Non	Non	Non	Non	09/02/2016	Non	Non	Non	Non	Non	Non	Non	Non	Non	Non	Non	Non	Non	Non	Non	Non	Non	Non	Non	Non	Non
RAI	0734	045	0001	02/1934	A	N	153		80		Féminin	2		Oui	Oui	Oui	Oui	Oui	Oui	Oui	Oui	Non	Non	Non	Non	Non	Non	29/01/2016	Non	Non	Oui	Non	Non	Non	Non	Non	Non	Non	Non	Non	Non	Non	Non	Non	Non	Non	Non	Non	Non
RAI	0735	045	0002	10/1940	L	M	150		60		Féminin	2		Oui	Oui	Oui	Oui	Oui	Oui	Oui	Oui	Non	Non	Non	Non	Non	Non	01/03/2016	Non	Non	Oui	Non	Non	Non	Non	Non	Non	Non	Non	Non	Non	Non	Non	Non	Non	Non	Non	Non	Non
RAI	0736	045	0003	10/1946	C	S	177		75		Masculin	2		Oui	Oui	Oui	Oui	Oui	Oui	Oui	Oui	Non	Non	Non	Non	Non	Non	01/03/2016	Non	Oui	Oui	Non	Oui	Non	Non	Non	Oui	Oui	Oui	Non	Non	Non	Non	Non	Non	Non	Non	Non	Non
RAI	0737	045	0004	12/1960	M	P	168		95		Masculin	2		Oui	Oui	Oui	Oui	Oui	Oui	Oui	Oui	Non	Non	Non	Non	Non	Non	01/03/2016	Non	Non	Oui	Non	Non	Non	Non	Non	Non	Non	Non	Non	Non	Non	Non	Non	Non	Non	Non	Non	Non
RAI	0738	045	0005	05/1952	L	F	154		62		Féminin	2		Oui	Oui	Oui	Oui	Oui	Oui	Oui	Oui	Non	Non	Non	Non	Non	Non	02/03/2016	Non	Non	Non	Non	Non	Non	Non	Non	Non	Non	Non	Non	Non	Non	Non	Non	Non	Non	Non	Non	Non
RAI	0739	045	0006	11/1954	M	A	163		87		Féminin	2		Oui	Oui	Oui	Oui	Oui	Oui	Oui	Oui	Non	Non	Non	Non	Non	Non	03/03/2016	Non	Non	Oui	Non	Non	Non	Non	Non	Non	Oui	Oui	Non	Non	Non	Non	Non	Non	Non	Non	Non	Non
RAI	0740	045	0007	10/1957	D	L	175		80		Masculin	2		Oui	Oui	Oui	Oui	Oui	Oui	Oui	Oui	Non	Non	Non	Non	Non	Non	03/03/2016	Non	Non	Non	Non	Oui	Non	Non	Non	Non	Non	Non	Non	Non	Non	Non	Non	Non	Non	Non	Non	Non
RAI	0741	045	0008	04/1929	L	A	169		80		Masculin	3		Oui	Oui	Oui	Oui	Oui	Oui	Oui	Oui	Non	Non	Non	Non	Non	Non	07/03/2016	Non	Non	Oui	Non	Non	Oui	Non	Non	Non	Non	Non	Non	Non	Non	Non	Non	Non	Non	Non	Oui	Oui
RAI	0742	045	0009	12/1966	B	C	178		94		Masculin	2		Oui	Oui	Oui	Oui	Oui	Oui	Oui	Oui	Non	Non	Non	Non	Non	Non	04/03/2016	Non	Non	Non	Non	Oui	Non	Non	Non	Oui	Non	Non	Non	Non	Non	Non	Non	Non	Non	Non	Non	Non
RAI	0743	045	0010	01/1949	S	N	175		79		Masculin	2		Oui	Oui	Oui	Oui	Oui	Oui	Oui	Oui	Non	Non	Non	Non	Non	Non	07/03/2016	Non	Non	Non	Non	Oui	Non	Non	Non	Non	Non	Non	Non	Non	Non	Non	Non	Non	Non	Non	Non	Non
RAI	0744	045	0011	05/1927	L	C		ND	58		Féminin	3		Oui	Oui	Oui	Oui	Oui	Oui	Oui	Oui	Non	Non	Non	Non	Non	Non	07/03/2016	Non	Non	Non	Non	Non	Non	Oui	Oui	Non	Oui	Oui	Non	Non	Non	Non	Non	Non	Non	Non	Non	Non
RAI	0745	045	0012	05/1941	P	F	170		88		Masculin	2		Oui	Oui	Oui	Oui	Oui	Oui	Oui	Oui	Non	Non	Non	Non	Non	Non	07/03/2016	Non	Non	Oui	Non	Oui	Non	Non	Non	Non	Non	Non	Non	Non	Non	Non	Non	Non	Non	Non	Non	Non
RAI	0746	045	0013	11/1950	B	J	175		99		Masculin	4		Oui	Oui	Oui	Oui	Oui	Oui	Oui	Oui	Non	Non	Non	Non	Non	Non	07/03/2016	Oui	Oui	Oui	Oui	Non	Oui	Oui	Oui	Oui	Oui	Oui	Oui	Non	Non	Non	Non	Non	Non	Non	Non	Non
RAI	0747	045	0014	10/1942	F	F	164		82		Féminin	2		Oui	Oui	Oui	Oui	Oui	Oui	Oui	Oui	Non	Non	Non	Non	Non	Non	08/03/2016	Non	Non	Oui	Non	Non	Non	Non	Non	Oui	Oui	Oui	Non	Non	Non	Non	Non	Non	Non	Non	Non	Non
RAI	0748	045	0015	06/1944	P	M	160		70		Féminin	2		Oui	Oui	Oui	Oui	Oui	Oui	Oui	Oui	Non	Non	Non	Non	Non	Non	09/03/2016	Non	Non	Oui	Non	Non	Non	Non	Non	Non	Non	Non	Non	Non	Non	Non	Non	Non	Non	Non	Non	Non
RAI	0749	045	0016	04/1940	L	M		ND	70		Masculin	2		Oui	Oui	Oui	Oui	Oui	Oui	Oui	Oui	Non	Non	Non	Non	Non	Non	09/03/2016	Non	Non	Oui	Non	Non	Non	Non	Non	Oui	Oui	Oui	Non	Non	Non	Non	Non	Non	Non	Non	Non	Non
RAI	0750	041	0001	10/1970	C	L	172		75		Féminin	2		Oui	Oui	Oui	Oui	Oui	Oui	Oui	Oui	Non	Non	Non	Non	Non	Non	01/03/2016	Non	Non	Non	Non	Oui	Non	Non	Non	Non	Non	Non	Non	Non	Non	Non	Non	Non	Non	Non	Non	Non
RAI	0751	041	0002	05/1956	B	M	160		69		Féminin	2		Oui	Oui	Oui	Oui	Oui	Oui	Oui	Oui	Non	Non	Non	Non	Non	Non	01/03/2016	Non	Non	Non	Non	Non	Non	Non	Non	Non	Non	Non	Non	Non	Non	Non	Non	Non	Non	Non	Non	Non
RAI	0752	041	0003	11/1966	H	A	172		68		Féminin	1		Non	Oui	Oui	Oui	Oui	Oui	Oui	Oui	Non	Non	Non	Non	Non	Non	01/03/2016	Non	Non	Non	Non	Non	Non	Non	Non	Non	Non	Non	Non	Non	Non	Non	Non	Non	Non	Non	Non	Non
RAI	0753	041	0004	05/1939	H	J	154		46		Féminin	2		Oui	Oui	Oui	Oui	Oui	Oui	Oui	Oui	Non	Non	Non	Non	Non	Non	02/03/2016	Non	Non	Non	Non	Non	Non	Non	Non	Non	Non	Non	Non	Non	Non	Non	Non	Non	Non	Non	Non	Non
RAI	0754	041	0005	05/1954	F	F	165		73		Féminin	2		Oui	Oui	Oui	Oui	Oui	Oui	Oui	Oui	Non	Non	Non	Non	Non	Non	02/03/2016	Non	Non	Non	Non	Oui	Non	Non	Non	Non	Non	Non	Non	Non	Non	Non	Non	Non	Non	Non	Non	Non
RAI	0755	041	0006	02/1931	D	G	173		74		Masculin	3		Oui	Oui	Oui	Oui	Oui	Oui	Oui	Oui	Non	Non	Non	Non	Non	Non	02/03/2016	Non	Non	Non	Non	Non	Non	Non	Non	Oui	Non	Non	Non	Non	Non	Non	Non	Non	Non	Non	Non	Non
RAI	0756	041	0007	10/1946	F	S	177		76		Masculin	2		Oui	Oui	Oui	Oui	Oui	Oui	Oui	Oui	Non	Non	Non	Non	Non	Non	02/03/2016	Non	Non	Non	Non	Non	Non	Non	Non	Non	Non	Non	Non	Non	Non	Non	Non	Non	Non	Non	Non	Non
RAI	0757	041	0008	03/1960	M	P	165		64		Masculin	1		Oui	Oui	Oui	Oui	Oui	Oui	Oui	Oui	Non	Non	Non	Non	Non	Non	03/03/2016	Non	Non	Non	Non	Non	Non	Non	Non	Non	Non	Non	Non	Non	Non	Non	Non	Non	Non	Non	Non	Non
RAI	0758	041	0009	03/1961	D	J	165		88		Féminin	2		Oui	Oui	Oui	Oui	Oui	Oui	Oui	Oui	Non	Non	Non	Non	Non	Non	03/03/2016	Non	Non	Non	Non	Non	Non	Non	Non	Non	Non	Non	Non	Non	Non	Non	Non	Non	Non	Non	Non	Non
RAI	0759	041	0010	01/1964	H	A	172		84		Féminin	2		Oui	Oui	Oui	Oui	Oui	Oui	Oui	Oui	Non	Non	Non	Non	Non	Non	03/03/2016	Non	Non	Oui	Non	Non	Non	Non	Non	Non	Non	Non	Non	Non	Non	Non	Non	Non	Non	Non	Non	Non
RAI	0760	041	0011	07/1966	T	A	170		64		Masculin	1		Oui	Oui	Oui	Oui	Oui	Oui	Oui	Oui	Non	Non	Non	Non	Non	Non	03/03/2016	Non	Non	Non	Non	Non	Non	Non	Non	Non	Non	Non	Non	Non	Non	Non	Non	Non	Non	Non	Non	Non
RAI	0761	041	0012	10/1944	F	D	157		102		Féminin	2		Oui	Oui	Oui	Oui	Oui	Oui	Oui	Oui	Non	Non	Non	Non	Non	Non	04/03/2016	Non	Non	Non	Non	Non	Non	Non	Non	Non	Non	Non	Non	Non	Non	Non	Non	Non	Non	Non	Non	Non
RAI	0762	041	0013	12/1932	S	N	160		63		Féminin	3		Oui	Oui	Oui	Oui	Oui	Oui	Oui	Oui	Non	Non	Non	Non	Non	Non	04/03/2016	Non	Non	Oui	Non	Oui	Non	Non	Non	Non	Non	Non	Non	Non	Non	Non	Non	Non	Non	Non	Non	Non
RAI	0763	041	0014	03/1950	R	J	183		111		Masculin	3		Oui	Oui	Oui	Oui	Oui	Oui	Oui	Oui	Non	Non	Non	Non	Non	Non	07/03/2016	Non	Oui	Non	Non	Non	Non	Non	Non	Oui	Non	Non	Non	Non	Non	Non	Non	Non	Non	Non	Non	Non
RAI	0764	041	0015	11/1964	G	S	158		58		Féminin	2		Non	Oui	Oui	Oui	Oui	Oui	Oui	Oui	Non	Non	Non	Non	Non	Non	07/03/2016	Non	Oui	Oui	Non	Oui	Non	Non	Non	Non	Non	Non	Non	Non	Non	Non	Non	Non	Non	Non	Non	Non
RAI	0765	041	0016	04/1943	P	R	169		84		Masculin	2		Oui	Oui	Oui	Oui	Oui	Oui	Oui	Oui	Non	Non	Non	Non	Non	Non	07/03/2016	Non	Non	Oui	Non	Non	Non	Non	Non	Oui	Non	Non	Non	Non	Non	Non	Non	Non	Non	Non	Non	Non
RAI	0766	041	0017	03/1930	S	M	172		73		Masculin	3		Oui	Oui	Oui	Oui	Oui	Oui	Oui	Oui	Non	Non	Non	Non	Non	Non	07/03/2016	Non	Non	Oui	Non	Non	Oui	Non	Oui	Non	Non	Non	Non	Non	Non	Non	Non	Non	Non	Non	Non	Non
RAI	0767	041	0018	01/1960	B	J	184		87		Masculin	1		Oui	Oui	Oui	Oui	Oui	Oui	Oui	Oui	Non	Non	Non	Non	Non	Non	08/03/2016	Non	Non	Non	Non	Non	Non	Non	Non	Non	Non	Non	Non	Non	Non	Non	Non	Non	Non	Non	Non	Non
RAI	0768	041	0019	03/1938	D	M	166		63		Masculin	2		Non	Oui	Oui	Oui	Oui	Oui	Oui	Oui	Non	Non	Non	Non	Non	Non	08/03/2016	Non	Oui	Oui	Non	Non	Non	Non	Non	Non	Non	Non	Non	Non	Non	Non	Non	Non	Non	Non	Non	Non
RAI	0769	041	0020	08/1950	R	G	176		93		Masculin	2		Oui	Oui	Oui	Oui	Oui	Oui	Oui	Oui	Non	Non	Non	Non	Non	Non	09/03/2016	Non	Non	Oui	Non	Non	Non	Non	Non	Oui	Non	Non	Non	Non	Non	Non	Non	Non	Non	Non	Non	Non
RAI	0770	041	0021	04/1931	C	M	173		70		Masculin	2		Oui	Oui	Oui	Oui	Oui	Oui	Oui	Oui	Non	Non	Non	Non	Non	Non	09/03/2016	Non	Non	Non	Non	Non	Non	Oui	Non	Oui	Non	Non	Non	Non	Non	Non	Non	Non	Non	Non	Non	Non
RAI	0771	041	0022	12/1940	C	L	162		80		Féminin	3		Non	Oui	Oui	Oui	Oui	Oui	Oui	Oui	Non	Non	Non	Non	Non	Non	10/03/2016	Non	Oui	Oui	Non	Non	Non	Non	Non	Oui	Non	Non	Non	Non	Non	Non	Non	Non	Non	Non	Non	Non
RAI	0772	041	0023	10/1932	V	F	160		56		Masculin	3		Oui	Oui	Oui	Oui	Oui	Oui	Oui	Oui	Non	Non	Non	Non	Non	Non	10/03/2016	Non	Non	Non	Non	Non	Non	Non	Non	Non	Non	Non	Non	Non	Non	Non	Non	Non	Non	Non	Non	Non
RAI	0773	044	0001	06/1924	C	E	165		64		Féminin	2		Oui	Oui	Oui	Oui	Oui	Oui	Oui	Oui	Non	Non	Non	Non	Non	Non	17/03/2016	Non	Non	Oui	Non	Non	Non	Oui	Non	Non	Oui	Oui	Non	Non	Non	Non	Non	Non	Non	Non	Non	Non
RAI	0774	044	0002	02/1925	L	P	160		55		Masculin	2		Oui	Oui	Oui	Oui	Oui	Oui	Oui	Oui	Non	Non	Non	Non	Non	Non	17/03/2016	Non	Non	Non	Non	Non	Non	Non	Non	Non	Non	Non	Non	Non	Non	Non	Non	Non	Non	Non	Non	Non
RAI	0775	044	0003	06/1941	G	F	160		58		Féminin	3		Oui	Oui	Oui	Oui	Oui	Oui	Oui	Oui	Non	Non	Non	Non	Non	Non	18/03/2016	Non	Non	Non	Non	Oui	Non	Non	Non	Non	Non	Non	Non	Non	Non	Non	Non	Non	Non	Non	Non	Non
RAI	0776	044	0004	08/1966	C	F	180		70		Masculin	1		Oui	Oui	Oui	Oui	Oui	Oui	Oui	Oui	Non	Non	Non	Non	Non	Non	20/03/2016	Non	Non	Non	Non	Oui	Non	Non	Non	Non	Non	Non	Non	Non	Non	Non	Non	Non	Non	Non	Non	Non
RAI	0777	044	0005	04/1950	V	O	167		66		Féminin	1		Oui	Oui	Oui	Oui	Oui	Oui	Oui	Oui	Non	Non	Non	Non	Non	Non	23/03/2016	Non	Non	Non	Non	Non	Non	Non	Non	Non	Non	Non	Non	Non	Non	Non	Non	Non	Non	Non	Non	Non
LAS	0778	047	0001	06/1948	S	J	183		93		Masculin	2		Oui	Oui	Oui	Oui	Oui	Oui	Oui	Oui	Non	Non	Non	Non	Non	Non	29/03/2016	Non	Non	Oui	Non	Non	Non	Non	Non	Non	Non	Non	Non	Non	Non	Non	Non	Non	Non	Non	Non	Non
LAS	0779	047	0002	04/1936	S	M	177		84		Masculin	2		Oui	Oui	Oui	Oui	Oui	Oui	Oui	Oui	Non	Non	Non	Non	Non	Non	29/03/2016	Non	Oui	Oui	Non	Non	Non	Non	Non	ND	Non	Non	Non	Non	Non	Non	Non	Non	Non	Non	Non	Non
LAS	0780	047	0003	01/1952	B	L	165		75		Féminin	2		Oui	Oui	Oui	Oui	Oui	Oui	Oui	Oui	Non	Non	Non	Non	Non	Non	29/03/2016	Non	Non	Non	Non	Oui	Non	Non	Non	Non	Non	Non	Non	Non	Non	Non	Non	Non	Non	Non	Non	Non
LAS	0781	047	0004	06/1962	A	A	160		83		Féminin	1		Oui	Oui	Oui	Oui	Oui	Oui	Oui	Oui	Non	Non	Non	Non	Non	Non	29/03/2016	Non	Oui	Non	Non	Non	Non	Non	Non	Non	Non	Non	Non	Non	Non	Non	Non	Non	Non	Non	Non	Non
LAS	0782	047	0005	07/1939	B	R	180		110		Masculin	2		Oui	Oui	Oui	Oui	Oui	Oui	Oui	Oui	Non	Non	Non	Non	Non	Non	30/03/2016	Non	Non	Oui	Non	Non	Oui	Non	Non	ND	Oui	Oui	Oui	Non	Non	Non	Non	Non	Non	Non	Non	Non
LAS	0783	047	0006	05/1968	J	F	170		85		Féminin	1		Oui	Oui	Oui	Oui	Oui	Oui	Oui	Oui	Non	Non	Non	Non	Non	Non	30/03/2016	Non	Non	Non	Non	Non	Non	Non	ND	Oui	Non	Non	Non	Non	Non	Non	Non	Non	Non	Non	Non	Non
LAS	0784	047	0007	12/1939	P	K	160		60		Masculin	1		Oui	Oui	Oui	Oui	Oui	Oui	Oui	Oui	Non	Non	Non	Non	Non	Non	31/03/2016	Non	Non	Oui	Non	Non	Non	Non	Non	Non	Oui	Oui	Non	Non	Non	Non	Non	Non	Non	Non	Non	Non
LAS	0785	047	0008	11/1961	S	M	172		77		Féminin	1		Oui	Oui	Oui	Oui	Oui	Oui	Oui	Oui	Non	Non	Non	Non	Non	Non	30/03/2016	Non	Non	Non	Non	Non	Non	Non	Non	Non	Non	Non	Non	Non	Non	Non	Non	Non	Non	Non	Non	Non
LAS	0786	047	0009	11/1948	H	J	162		57		Féminin	2		Oui	Oui	Oui	Oui	Oui	Oui	Oui	Oui	Non	Non	Non	Non	Non	Non	04/04/2016	Non	Non	Non	Non	Non	Non	Non	Non	Non	Non	Non	Non	Non	Non	Non	Non	Non	Non	Non	Non	Non
LAS	0787	047	0010	11/1964	L	B	167		70		Masculin	1		Oui	Oui	Oui	Oui	Oui	Oui	Oui	Oui	Non	Non	Non	Non	Non	Non	04/04/2016	Non	Non	Non	Non	Non	Non	Non	Non	Non	Non	Non	Non	Non	Non	Non	Non	Non	Non	Non	Non	Non
LAS	0788	047	0011	07/1944	B	C	161		70		Féminin	1		Oui	Oui	Oui	Oui	Oui	Oui	Oui	Oui	Non	Non	Non	Non	Non	Non	04/04/2016	Non	Non	Non	Non	Non	Non	Non	Non	Non	Non	Non	Non	Non	Non	Non	Non	Non	Non	Non	Non	Non
LAS	0789	047	0012	05/1950	D	M	155		60		Féminin	3		Oui	Oui	Oui	Oui	Oui	Oui	Oui	Oui	Non	Non	Non	Non	Non	Non	04/04/2016	Non	Non	Oui	Non	Oui	Non	Non	Non	Non	Oui	Oui	Non	Non	Non	Non	Non	Non	Non	Non	Non	Non
LAS	0790	047	0013	02/1948	C	F	156		58		Féminin	1		Oui	Oui	Oui	Oui	Oui	Oui	Oui	Oui	Non	Non	Non	Non	Non	Non	04/04/2016	Non	Non	Non	Non	Non	Non	Non	Non	Non	Non	Non	Non	Non	Non	Non	Non	Non	Non	Non	Non	Non
LAS	0791	047	0014	03/1948	B	D	182		74		Masculin	2		Oui	Oui	Oui	Oui	Oui	Oui	Oui	Oui	Non	Non	Non	Non	Non	Non	04/04/2016	Non	Oui	Non	Non	Oui	Non	Non	Non	Non	Non	Non	Non	Non	Non	Non	Non	Non	Non	Non	Non	Non
LAS	0792	047	0015	02/1959	S	A	178		75		Féminin	2		Oui	Oui	Oui	Oui	Oui	Oui	Oui	Oui	Non	Non	Non	Non	Non	Non	04/04/2016	Non	Non	Non	Non	Non	Non	Non	Non	Non	Non	Non	Non	Non	Non	Non	Non	Non	Non	Non	Non	Non
LAS	0793	047	0016	05/1958	K	N	164		90		Féminin	3		Oui	Oui	Oui	Oui	Oui	Oui	Oui	Oui	Non	Non	Non	Non	Non	Non	05/04/2016	Non	Oui	Non	Non	Non	Non	Non	Non	Non	Non	Non	Non	Non	Non	Non	Non	Non	Non	Non	Non	Non
LAS	0794	047	0017	10/1934	D	A	160		100		Masculin	3		Oui	Oui	Oui	Oui	Oui	Oui	Oui	Oui	Non	Non	Non	Non	Non	Non	05/04/2016	Non	Non	Oui	Non	Non	Non	Non	Non	Non	Non	Non	Non	Non	Non	Non	Non	Non	Non	Non	Non	Non
LAS	0795	047	0018	01/1947	M	B	180		80		Masculin	2		Oui	Oui	Oui	Oui	Oui	Oui	Oui	Oui	Non	Non	Non	Non	Non	Non	05/04/2016	Non	Oui	Oui	Non	Non	Non	Non	Non	Non	Non	Non	Non	Non	Non	Non	Non	Non	Non	Non	Non	Non
LAS	0796	047	0019	11/1951	M	M	165		66		Masculin	2		Oui	Oui	Oui	Oui	Oui	Oui	Oui	Oui	Non	Non	Non	Non	Non	Non	06/04/2016	Non	Oui	Oui	Non	Non	Non	Non	Non	Non	Non	Non	Non	Non	Non	Non	Non	Non	Non	Non	Non	Non
LAS	0797	047	0020	08/1936	L	R	167		69		Masculin	3		Oui	Oui	Oui	Oui	Oui	Oui	Oui	Oui	Non	Non	Non	Non	Non	Non	06/04/2016	Non	Non	Oui	Oui	Non	Non	Non	Non	Oui	Non	Non	Non	Non	Non	Non	Non	Non	Non	Non	Non	Non
LAS	0798	052	0001	01/1970	G	A	156		57		Féminin	2		Oui	Oui	Oui	Oui	Oui	Oui	Oui	Oui	Non	Non	Non	Non	Non	Non	11/04/2016	Non	Non	Non	Non	Non	Non	Non	Non	Non	Non	Non	Non	Non	Non	Non	Non	Non	Non	Non	Non	Non
LAS	0799	052	0002	01/1964	C	P	169		88		Masculin	2		Oui	Oui	Oui	Oui	Oui	Oui	Oui	Oui	Non	Non	Non	Non	Non	Non	11/04/2016	Non	Oui	Oui	Non	Oui	Non	Non	Non	Non	Non	Non	Non	Non	Non	Non	Non	Non	Non	Non	Non	Non
LAS	0800	052	0003	12/1950	Z	S	160		61		Féminin	3		Oui	Oui	Oui	Oui	Oui	Oui	Oui	Oui	Non	Non	Non	Non	Non	Non	13/04/2016	Oui	Non	Oui	Non	Non	Non	Non	Non	Non	Oui	Non	Non	Non	Non	Non	Non	Non	Non	Non	Non	Non
LAS	0801	052	0004	05/1934	S	C	156		61		Féminin	2		Oui	Oui	Oui	Oui	Oui	Oui	Oui	Oui	Non	Non	Non	Non	Non	Non	15/04/2016	Non	Non	Oui	Non	Non	Non	Non	Non	Non	Non	Non	Non	Non	Non	Non	Non	Non	Non	Non	Non	Non
LAS	0802	052	0005	07/1943	T	A	167		64		Masculin	3		Oui	Oui	Oui	Oui	Oui	Oui	Oui	Oui	Non	Non	Non	Non	Non	Non	17/04/2016	Non	Oui	Non	Non	Non	Non	Non	Non	Oui	Non	Non	Non	Non	Non	Non	Non	Non	Non	Non	Non	Non
LAS	0803	052	0006	12/1960	C	G	158		52		Féminin	1		Oui	Oui	Oui	Oui	Oui	Oui	Oui	Oui	Non	Non	Non	Non	Non	Non	19/04/2016	Non	Non	Non	Non	Non	Non	Non	Non	Non	Non	Non	Non	Non	Non	Non	Non	Non	Non	Non	Non	Non
LAS	0804	052	0007	05/1937	W	D	158		76		Féminin	3		Oui	Oui	Oui	Oui	Non	Oui	Oui	Oui	Non	Non	Non	Non	Non	Non	20/04/2016	Non	Non	Oui	Non	Non	Non	Non	Non	Non	Non	Non	Non	Non	Non	Non	Non	Non	Non	Non	Non	Non
LAS	0805	052	0008	11/1967	B	Y	167		70		Masculin	2		Oui	Oui	Oui	Oui	Oui	Oui	Oui	Oui	Non	Non	Non	Non	Non	Non	20/04/2016	Non	Non	Non	Non	Non	Non	Non	Non	Non	Non	Non	Non	Non	Non	Non	Non	Non	Non	Non	Non	Non
LAS	0806	052	0009	04/1923	J	R	178		70		Masculin	3		Oui	Oui	Oui	Oui	Oui	Oui	Oui	Oui	Non	Non	Non	Non	Non	Non	21/04/2016	Non	Non	Oui	Non	Oui	Non	Non	Non	Non	Non	Non	Non	Non	Non	Non	Non	Non	Non	Non	Non	Non
LAS	0807	052	0010	02/1966	G	M	166		65		Féminin	1		Oui	Oui	Oui	Oui	Oui	Oui	Oui	Oui	Non	Non	Non	Non	Non	Non	21/04/2016	Non	Non	Non	Non	Non	Non	Non	Non	Non	Non	Non	Non	Non	Non	Non	Non	Non	Non	Non	Non	Non
LAS	0808	048	0001	10/1931	A	C	168		69		Féminin	2		Oui	Oui	Oui	Oui	Oui	Oui	Oui	Oui	Non	Non	Non	Non	Non	Non	25/04/2016	Non	Non	Oui	Non	Non	Non	Non	Non	Non	Non	Non	Non	Non	Non	Non	Non	Non	Non	Non	Non	Non
LAS	0809	048	0002	08/1952	L	P	188		117		Masculin	2		Oui	Oui	Oui	Oui	Oui	Oui	Oui	Oui	Non	Non	Non	Non	Non	Non	25/04/2016	Non	Non	Non	Non	Non	Non	Non	Non	Non	Non	Non	Non	Non	Non	Non	Non	Non	Non	Non	Non	Non
LAS	0810	048	0003	11/1949	R	R	172		95		Masculin	2		Oui	Oui	Oui	Oui	Oui	Oui	Oui	Oui	Non	Non	Non	Non	Non	Non	25/04/2016	Non	Non	Oui	Non	Non	Non	Non	Non	Non	Non	Non	Non	Non	Non	Non	Non	Non	Non	Non	Non	Non
LAS	0811	048	0004	01/1958	D	N	150		78		Féminin	2		Oui	Oui	Oui	Oui	Oui	Oui	Oui	Oui	Non	Non	Non	Non	Non	Non	25/04/2016	Non	Non	Oui	Non	Oui	Non	Non	Non	Non	Non	Non	Non	Non	Non	Non	Non	Non	Non	Non	Non	Non
LAS	0812	048	0005	01/1942	G	M	179		64		Masculin	3		Oui	Oui	Oui	Oui	Oui	Oui	Oui	Oui	Non	Non	Non	Non	Non	Non	25/04/2016	Non	Non	Oui	Non	Non	Non	Non	Non	Non	Non	Non	Oui	Non	Non	Non	Non	Non	Non	Non	Non	Non
LAS	0813	048	0006	09/1931	L	S	148		50		Féminin	3		Oui	Oui	Oui	Oui	Oui	Oui	Oui	Oui	Non	Non	Non	Non	Non	Non	26/04/2016	Non	Oui	Oui	Oui	Non	Non	Non	Non	Non	Non	Non	Non	Non	Non	Non	Non	Non	Non	Non	Oui	Non
LAS	0814	048	0007	03/1961	S	S	160		119		Féminin	2		Oui	Oui	Oui	Oui	Oui	Oui	Oui	Oui	Non	Non	Non	Non	Non	Non	15/04/2016	Non	Oui	Oui	Non	Oui	Non	Non	Non	Non	Non	Non	Non	Non	Non	Non	Non	Non	Non	Non	Non	Non
LAS	0815	048	0008	04/1966	D	M	160		53		Féminin	1		Oui	Oui	Oui	Oui	Oui	Oui	Oui	Oui	Non	Non	Non	Non	Non	Non	27/04/2016	Non	Non	Non	Non	Non	Non	Non	Non	Non	Non	Non	Non	Non	Non	Non	Non	Non	Non	Non	Non	Non
LAS	0816	046	0001	03/1951	D	F	166		100		Féminin	3		Oui	Oui	Oui	Oui	Oui	Oui	Oui	Oui	Non	Non	Non	Non	Non	Non	06/04/2016	Non	Oui	Oui	Non	Non	Non	Non	Non	Non	Non	Non	Non	Non	Non	Non	Non	Non	Non	Non	Non	Non
LAS	0817	046	0002	04/1963	D	F	185		95		Masculin	2		Oui	Oui	Oui	Oui	Oui	Oui	Oui	Oui	Non	Non	Non	Non	Non	Non	26/04/2016	Non	Non	Non	Non	Oui	Non	Non	Non	Non	Oui	Oui	Non	Non	Non	Non	Non	Non	Non	Non	Non	Non
LAS	0818	046	0003	06/1947	L	J	187		113		Masculin	3		Oui	Oui	Oui	Oui	Oui	Oui	Oui	Oui	Non	Non	Non	Non	Non	Non	28/04/2016	Non	Non	Non	Non	Non	Non	Non	Non	Oui	Oui	Oui	Non	Non	Non	Non	Non	Non	Non	Non	Non	Non
LAS	0819	046	0004	03/1938	H	C	168		78		Masculin	2		Oui	Oui	Oui	Oui	Oui	Oui	Oui	Oui	Non	Non	Non	Non	Non	Non	28/04/2016	Non	Non	Non	Non	Non	Non	Non	Non	Non	Oui	Oui	Non	Non	Non	Non	Non	Non	Non	Non	Non	Non
LAS	0820	046	0005	06/1943	P	J	150		50		Féminin	2		Oui	Oui	Oui	Oui	Oui	Oui	Oui	Oui	Non	Non	Non	Non	Non	Non	29/04/2016	Non	Non	Oui	Non	Non	Non	Non	Non	Oui	Non	Non	Non	Non	Non	Non	Non	Non	Non	Non	Non	Non
LAS	0821	046	0006	11/1953	R	B	173		100		Masculin	3		Oui	Oui	Oui	Oui	Oui	Oui	Oui	Oui	Non	Non	Non	Non	Non	Non	29/04/2016	Oui	Oui	Oui	Non	Non	Non	Non	Non	Oui	Non	Non	Non	Non	Non	Non	Non	Non	Non	Non	Non	Non
LAS	0822	046	0007	07/1948	J	J	167		79		Féminin	2		Oui	Oui	Oui	Oui	Oui	Oui	Oui	Oui	Non	Non	Non	Non	Non	Non	03/05/2016	Non	Non	Non	Non	Non	Non	Non	Non	Non	Non	Non	Non	Non	Non	Non	Non	Non	Non	Non	Non	Non
LAS	0823	046	0008	03/1945	L	M	168		68		Féminin	1		Oui	Oui	Oui	Oui	Oui	Oui	Oui	Oui	Non	Non	Non	Non	Non	Non	03/05/2016	Non	Non	Non	Non	Non	Non	Non	Non	Non	Non	Non	Non	Non	Non	Non	Non	Non	Non	Non	Non	Non
LAS	0824	046	0009	08/1949	B	A	158		64		Féminin	2		Oui	Oui	Oui	Oui	Oui	Oui	Oui	Oui	Non	Non	Non	Non	Non	Non	03/05/2016	Non	Non	Oui	Non	Oui	Non	Non	Non	Non	Non	Non	Non	Non	Non	Non	Non	Non	Non	Non	Non	Non
LAS	0825	046	0010	11/1924	B	Y	160		60		Féminin	2		Oui	Oui	Oui	Oui	Oui	Oui	Oui	Oui	Non	Non	Non	Non	Non	Non	04/05/2016	Non	Non	Oui	Non	Non	Non	Non	Non	Non	Non	Non	Non	Non	Non	Non	Non	Non	Non	Non	Non	Non
LAS	0826	046	0011	04/1927	G	J	163		57		Féminin	3		Oui	Oui	Oui	Oui	Oui	Oui	Oui	Oui	Non	Non	Non	Non	Non	Non	04/05/2016	Non	Oui	Non	Non	Non	Non	Non	Non	Non	Non	Non	Non	Non	Non	Non	Non	Non	Non	Non	Non	Non
LAS	0827	049	0001	06/1952	G	J	188		100		Masculin	2		Oui	Oui	Oui	Oui	Oui	Oui	Oui	Oui	Non	Non	Non	Non	Non	Non	10/05/2016	Non	Non	Non	Non	Non	Non	Non	Non	Oui	Non	Non	Non	Non	Non	Non	Non	Non	Non	Non	Non	Non
LAS	0828	049	0002	08/1968	B	T	160		60		Masculin	2		Oui	Oui	Oui	Oui	Oui	Oui	Oui	Oui	Non	Non	Non	Non	Non	Non	11/05/2016	Non	Non	Non	Non	Non	Non	Non	Non	Non	Non	Non	Non	Non	Non	Non	Non	Non	Non	Non	Non	Non
LAS	0829	049	0003	07/1941	G	S	163		72		Féminin	2		Oui	Oui	Oui	Oui	Oui	Oui	Oui	Oui	Non	Non	Non	Non	Non	Non	11/05/2016	Non	Non	Non	Non	Non	Non	Non	Non	Non	Non	Non	Non	Non	Non	Non	Non	Non	Non	Non	Non	Non
LAS	0830	049	0004	08/1966	O	N	173		108		Féminin	2		Oui	Oui	Oui	Oui	Oui	Oui	Oui	Oui	Non	Non	Non	Non	Non	Non	12/05/2016	Non	Non	Oui	Non	Non	Non	Non	Non	Non	Non	Non	Non	Non	Non	Non	Non	Non	Non	Non	Non	Non
LAS	0831	049	0005	07/1939	G	J	166		70		Masculin	2		Oui	Oui	Oui	Oui	Oui	Oui	Oui	Oui	Non	Non	Non	Non	Non	Non	12/05/2016	Non	Non	Oui	Oui	Non	Non	Non	Non	Oui	Non	Non	Non	Non	Non	Non	Non	Non	Non	Non	Non	Non
LAS	0832	049	0006	08/1936	G	R	168		73		Masculin	3		Oui	Oui	Oui	Oui	Oui	Oui	Oui	Oui	Non	Non	Non	Non	Non	Non	13/05/2016	Non	Non	Oui	Oui	Non	Non	Non	Non	Oui	Oui	Non	Non	Non	Non	Non	Non	Non	Non	Non	Non	Non
LAS	0833	049	0007	12/1934	M	B	170		63		Masculin	3		Oui	Oui	Oui	Oui	Oui	Oui	Oui	Oui	Non	Non	Non	Non	Non	Non	17/05/2016	Non	Non	Oui	Non	Non	Non	Non	Non	Oui	Oui	Oui	Non	Non	Non	Non	Non	Non	Non	Non	Non	Non
LAS	0834	049	0009	06/1950	D	M	166		91		Masculin	2		Oui	Oui	Oui	Oui	Oui	Oui	Oui	Oui	Non	Non	Non	Non	Non	Non	17/05/2016	Non	Non	Oui	Non	Non	Non	Non	Non	Oui	Non	Non	Non	Non	Non	Non	Non	Non	Non	Non	Non	Non
LAS	0835	049	0010	08/1946	B	G	169		100		Masculin	3		Oui	Oui	Oui	Oui	Oui	Oui	Oui	Oui	Non	Non	Non	Non	Non	Non	18/05/2016	Non	Oui	Non	Non	Non	Non	Non	Non	Oui	Oui	Non	Non	Non	Non	Non	Non	Non	Non	Non	Non	Non
RAI	0836	050	0001	08/1947	B	C	162		55		Féminin	2		Oui	Oui	Oui	Oui	Oui	Oui	Oui	Oui	Non	Non	Non	Non	Non	Non	11/04/2016	Non	Non	Non	Non	Non	Non	Non	Non	Non	Non	Non	Non	Non	Non	Non	Non	Non	Non	Non	Non	Non
RAI	0837	050	0002	05/1955	O	G	165		75		Masculin	4		Oui	Oui	Oui	Oui	Oui	Oui	Oui	Oui	Non	Non	Non	Non	Non	Non	11/04/2016	Non	Oui	Non	Non	Non	Non	Oui	Non	Non	Non	Non	Non	Non	Non	Non	Non	Non	Non	Non	Non	Non
RAI	0838	050	0003	05/1940	J	R	162		55		Masculin	2		Oui	Oui	Oui	Oui	Oui	Oui	Oui	Oui	Non	Non	Non	Non	Non	Non	11/04/2016	Non	Non	Non	Non	Non	Non	Non	Non	Oui	Non	Non	Non	Non	Non	Non	Non	Non	Non	Non	Non	Non
RAI	0839	050	0004	12/1965	A	A	160		82		Masculin	2		Oui	Oui	Oui	Oui	Oui	Oui	Oui	Oui	Non	Non	Non	Non	Non	Non	11/04/2016	Non	Non	Non	Non	Non	Non	Non	Non	Oui	Non	Non	Non	Non	Non	Non	Non	Non	Non	Non	Non	Non
RAI	0840	050	0005	11/1934	P	J	140		44		Masculin	2		Oui	Oui	Oui	Oui	Oui	Oui	Oui	Oui	Non	Non	Non	Non	Non	Non	12/04/2016	Non	Non	Oui	Non	Non	Non	Non	Non	Non	Non	Non	Non	Non	Non	Non	Non	Non	Non	Non	Non	Non
RAI	0841	050	0006	07/1959	S	L	158		69		Féminin	1		Oui	Oui	Oui	Oui	Oui	Oui	Oui	Oui	Non	Non	Non	Non	Non	Non	12/04/2016	Non	Non	Non	Non	Non	Non	Non	Non	Non	Non	Non	Non	Non	Non	Non	Non	Non	Non	Non	Non	Non
RAI	0842	050	0007	04/1971	M	M	185		94		Masculin	1		Oui	Oui	Oui	Oui	Oui	Oui	Oui	Oui	Non	Non	Non	Non	Non	Non	12/04/2016	Non	Non	Non	Non	Non	Non	Non	Non	Non	Non	Non	Non	Non	Non	Non	Non	Non	Non	Non	Non	Non
RAI	0843	050	0008	09/1959	S	M	163		78		Féminin	2		Oui	Oui	Oui	Oui	Oui	Oui	Oui	Oui	Non	Non	Non	Non	Non	Non	12/04/2016	Non	Non	Non	Non	Oui	Non	Non	Non	Non	Non	Non	Non	Non	Non	Non	Non	Non	Non	Non	Non	Non
RAI	0844	050	0009	09/1937	L	C	167		80		Féminin	3		Oui	Oui	Oui	Oui	Oui	Oui	Oui	Oui	Non	Non	Non	Non	Non	Non	12/04/2016	Non	Oui	Oui	Non	Non	Non	Non	Non	Non	Non	Non	Non	Non	Non	Non	Non	Non	Non	Non	Non	Non
RAI	0845	050	0010	08/1954	G	L	172		64		Masculin	1		Oui	Oui	Oui	Oui	Oui	Oui	Oui	Oui	Non	Non	Non	Non	Non	Non	13/04/2016	Non	Non	Non	Non	Non	Non	Non	Non	Non	Non	Non	Non	Non	Non	Non	Non	Non	Non	Non	Non	Non
RAI	0846	050	0011	12/1947	R	Y	170		75		Masculin	2		Oui	Oui	Oui	Oui	Oui	Oui	Oui	Oui	Non	Non	Non	Non	Non	Non	13/04/2016	Non	Non	Non	Non	Non	Non	Non	Non	Non	Non	Non	Non	Non	Non	Non	Non	Non	Non	Non	Non	Non
RAI	0847	050	0012	10/1939	C	J	165		52		Masculin	3		Oui	Oui	Oui	Oui	Oui	Oui	Oui	Oui	Non	Non	Non	Non	Non	Non	13/04/2016	Non	Non	Non	Non	Oui	Non	Non	Non	Non	Non	Non	Non	Non	Non	Non	Non	Non	Non	Non	Non	Non
RAI	0848	050	0013	03/1950	N	D	166		68		Masculin	2		Oui	Oui	Oui	Oui	Oui	Oui	Oui	Oui	Non	Non	Non	Non	Non	Non	14/04/2016	Non	Non	Non	Non	Non	Non	Non	Non	Non	Non	Non	Non	Non	Non	Non	Non	Non	Non	Non	Non	Non
RAI	0849	050	0014	08/1946	D	M	171		130		Masculin	3		Oui	Oui	Oui	Oui	Oui	Oui	Oui	Oui	Non	Non	Non	Non	Non	Non	14/04/2016	Non	Non	Non	Non	Non	Non	Non	Non	Non	Non	Non	Non	Non	Non	Non	Non	Non	Non	Non	Non	Non
RAI	0850	050	0015	06/1954	V	M	165		72		Féminin	2		Oui	Oui	Oui	Oui	Oui	Oui	Oui	Oui	Non	Non	Non	Non	Non	Non	14/04/2016	Non	Non	Non	Non	Non	Non	Non	Non	Non	Non	Non	Non	Non	Non	Non	Non	Non	Non	Non	Non	Non
RAI	0851	050	0016	10/1954	E	R	163		89		Masculin	3		Oui	Oui	Oui	Oui	Oui	Oui	Oui	Oui	Non	Non	Non	Non	Non	Non	14/04/2016	Non	Oui	Non	Non	Non	Non	Non	Non	Oui	Oui	Oui	Oui	Non	Non	Non	Non	Non	Non	Non	Non	Non
RAI	0852	050	0017	05/1964	B	P	180		83		Masculin	1		Oui	Oui	Oui	Oui	Oui	Non	Oui	Oui	Non	Non	Non	Non	Non	Non	14/04/2016	Non	Non	Non	Non	Non	Non	Non	Non	Non	Non	Non	Non	Non	Non	Non	Non	Non	Non	Non	Non	Non
RAI	0853	050	0018	06/1946	D	A	163		71		Féminin	2		Oui	Oui	Oui	Oui	Oui	Oui	Oui	Oui	Non	Non	Non	Non	Non	Non	18/04/2016	Non	Non	Non	Non	Non	Non	Non	Non	Non	Non	Non	Non	Non	Non	Non	Non	Non	Non	Non	Non	Non
RAI	0854	050	0019	03/1964	B	P	175		80		Féminin	2		Oui	Oui	Oui	Oui	Oui	Oui	Oui	Oui	Non	Non	Non	Non	Non	Non	18/04/2016	Non	Non	Non	Non	Non	Non	Non	Non	Non	Non	Non	Non	Non	Non	Non	Non	Non	Non	Non	Non	Non
RAI	0855	050	0020	12/1963	D	M	154		70		Féminin	2		Oui	Oui	Oui	Oui	Oui	Oui	Oui	Oui	Non	Non	Non	Non	Non	Non	18/04/2016	Non	Non	Non	Non	Oui	Non	Non	Non	Non	Non	Non	Non	Non	Non	Non	Non	Non	Non	Non	Non	Non
RAI	0856	050	0021	11/1935	W	A	170		75		Féminin	3		Oui	Oui	Oui	Oui	Oui	Oui	Oui	Oui	Non	Non	Non	Non	Non	Non	18/04/2016	Non	Non	Non	Non	Non	Non	Non	Non	Non	Oui	Oui	Non	Non	Non	Non	Non	Non	Non	Non	Non	Non
RAI	0857	050	0022	06/1955	D	C	156		62		Féminin	3		Oui	Oui	Oui	Oui	Oui	Oui	Oui	Oui	Non	Non	Non	Non	Non	Non	19/04/2016	Non	Non	Non	Non	Non	Non	Non	Non	Non	Non	Non	Non	Non	Non	Non	Non	Non	Non	Non	Non	Non
RAI	0858	050	0023	04/1943	G	D	172		95		Masculin	3		Oui	Oui	Oui	Oui	Oui	Oui	Oui	Oui	Non	Non	Non	Non	Non	Non	20/04/2016	Non	Non	Non	Non	Non	Non	Non	Non	Non	Non	Non	Non	Non	Non	Non	Non	Non	Non	Non	Non	Non
RAI	0859	050	0024	01/1959	F	J	169		71		Masculin	3		Oui	Oui	Oui	Oui	Oui	Oui	Oui	Oui	Non	Non	Non	Non	Non	Non	20/04/2016	Non	Non	Non	Non	Non	Non	Non	Non	Non	Non	Non	Non	Non	Non	Non	Non	Non	Non	Non	Non	Non
RAI	0860	050	0025	09/1960	H	N	167		81		Féminin	3		Oui	Oui	Oui	Oui	Oui	Oui	Oui	Oui	Non	Non	Non	Non	Non	Non	20/04/2016	Non	Non	Non	Non	Non	Non	Non	Non	Non	Oui	Oui	Non	Non	Non	Non	Non	Non	Non	Non	Non	Non
RAI	0861	050	0026	05/1936	D	J	174		79		Masculin	3		Oui	Oui	Oui	Oui	Oui	Oui	Oui	Oui	Non	Non	Non	Non	Non	Non	21/04/2016	Non	Non	Non	Non	Non	Non	Non	Non	Non	Non	Non	Non	Non	Non	Non	Non	Non	Non	Non	Non	Non
RAI	0862	050	0027	12/1939	C	R	155		82		Masculin	2		Oui	Oui	Oui	Oui	Oui	Oui	Oui	Oui	Non	Non	Non	Non	Non	Non	21/04/2016	Non	Non	Non	Non	Non	Non	Non	Non	Oui	Non	Non	Non	Non	Non	Non	Non	Non	Non	Non	Non	Non
RAI	0863	050	0028	01/1946	M	M	172		104		Féminin	2		Oui	Oui	Oui	Oui	Oui	Oui	Oui	Oui	Non	Non	Non	Non	Non	Non	21/04/2016	Non	Oui	Non	Non	Non	Non	Non	Non	Non	Non	Non	Non	Non	Non	Non	Non	Non	Non	Non	Non	Non
RAI	0864	050	0029	11/1968	C	D	178		81		Masculin	2		Oui	Oui	Oui	Oui	Oui	Oui	Oui	Oui	Non	Non	Non	Non	Non	Non	22/04/2016	Non	Non	Non	Non	Non	Non	Non	Non	Non	Non	Non	Non	Non	Non	Non	Non	Non	Non	Non	Non	Non
RAI	0865	051	0001	05/1928	R	F	165		95		Féminin	2		Oui	Oui	Oui	Oui	Oui	Oui	Oui	Oui	Non	Non	Non	Non	Non	Non	25/04/2016	Non	Non	Oui	Non	Non	Non	Non	Non	Non	Non	Non	Non	Non	Non	Non	Non	Non	Non	Non	Non	Non
RAI	0866	051	0002	04/1947	G	S	175		79		Féminin	2		Oui	Oui	Oui	Oui	Oui	Oui	Oui	Oui	Non	Non	Non	Non	Non	Non	25/04/2016	Non	Non	Oui	Non	Non	Non	Non	Non	Non	Non	Non	Non	Non	Non	Non	Non	Non	Non	Non	Non	Non
RAI	0867	051	0003	03/1931	C	O	163		74		Féminin	2		Oui	Oui	Oui	Oui	Oui	Oui	Oui	Oui	Non	Non	Non	Non	Non	Non	25/04/2016	Non	Non	Non	Non	Non	Non	Non	Non	Non	Non	Non	Non	Non	Non	Non	Non	Non	Non	Non	Non	Non
RAI	0868	051	0004	12/1935	S	J	165		80		Féminin	3		Oui	Oui	Oui	Oui	Oui	Oui	Oui	Oui	Non	Non	Non	Non	Non	Non	25/04/2016	Non	Non	Oui	Non	Non	Non	Non	Non	Non	Non	Non	Non	Non	Non	Oui	Oui	Non	Non	Non	Non	Non
RAI	0869	051	0005	05/1938	R	M	168		82		Masculin	2		Oui	Oui	Oui	Oui	Oui	Oui	Oui	Oui	Non	Non	Non	Non	Non	Non	26/04/2016	Non	Non	Oui	Non	Non	Non	Non	Non	Non	Non	Non	Non	Non	Non	Non	Non	Non	Non	Non	Non	Non
RAI	0870	051	0006	05/1965	P	F	180		80		Masculin	1		Oui	Oui	Oui	Oui	Oui	Oui	Oui	Oui	Non	Non	Non	Non	Non	Non	26/04/2016	Non	Non	Non	Non	Non	Non	Non	Non	Non	Non	Non	Non	Non	Non	Non	Non	Non	Non	Non	Non	Non
RAI	0871	051	0007	03/1957	B	J	188		100		Masculin	1		Oui	Oui	Oui	Oui	Oui	Oui	Oui	Oui	Non	Non	Non	Non	Non	Non	26/04/2016	Non	Non	Non	Non	Non	Non	Non	Non	Non	Non	Non	Non	Non	Non	Non	Non	Non	Non	Non	Non	Non
RAI	0872	051	0008	02/1950	L	G	169		94		Féminin	1		Oui	Oui	Oui	Oui	Oui	Oui	Oui	Oui	Non	Non	Non	Non	Non	Non	27/04/2016	Non	Non	Non	Non	Non	Non	Non	Non	Non	Non	Non	Non	Non	Non	Non	Non	Non	Non	Non	Non	Non
RAI	0874	051	0009	06/1943	O	Y	184		85		Masculin	2		Oui	Oui	Oui	Oui	Oui	Oui	Oui	Oui	Non	Non	Non	Non	Non	Non	27/04/2016	Non	Non	Oui	Non	Non	Non	Non	Non	Non	Non	Non	Non	Non	Non	Non	Non	Non	Non	Non	Non	Non
RAI	0875	051	0010	03/1930	M	S	156		56		Féminin	2		Oui	Oui	Oui	Oui	Oui	Oui	Oui	Oui	Non	Non	Non	Non	Non	Non	27/04/2016	Non	Non	Oui	Non	Non	Non	Non	Non	Oui	Oui	Oui	Non	Non	Non	Non	Non	Non	Non	Non	Non	Non
RAI	0876	051	0011	11/1966	V	I	156		62		Féminin	1		Oui	Oui	Oui	Oui	Oui	Oui	Oui	Oui	Non	Non	Non	Non	Non	Non	27/04/2016	Non	Non	Non	Non	Oui	Non	Non	Non	Non	Non	Non	Non	Non	Non	Non	Non	Non	Non	Non	Non	Non
RAI	0877	051	0012	09/1960	V	C	167		62		Féminin	1		Oui	Oui	Oui	Oui	Oui	Oui	Oui	Oui	Non	Non	Non	Non	Non	Non	28/04/2016	Non	Non	Non	Non	Non	Non	Non	Non	Non	Non	Non	Non	Non	Non	Non	Non	Non	Non	Non	Non	Non
RAI	0878	051	0013	04/1951	V	D	185		55		Masculin	3		Oui	Oui	Oui	Oui	Oui	Oui	Oui	Oui	Non	Non	Non	Non	Non	Non	28/04/2016	Non	Non	Non	Non	Oui	Non	Non	Non	Non	Oui	Oui	Oui	Non	Non	Non	Non	Non	Non	Non	Non	Non
RAI	0879	051	0014	07/1959	C	P	168		74		Féminin	1		Oui	Oui	Oui	Oui	Oui	Oui	Oui	Oui	Non	Non	Non	Non	Non	Non	29/04/2016	Non	Non	Non	Non	Non	Non	Non	Non	Non	Non	Non	Non	Non	Non	Non	Non	Non	Non	Non	Non	Non
RAI	0880	051	0015	02/1939	F	D	158		55		Féminin	2		Oui	Oui	Oui	Oui	Oui	Oui	Oui	Oui	Non	Non	Non	Non	Non	Non	29/04/2016	Non	Non	Oui	Non	Non	Non	Non	Non	Non	Non	Non	Non	Non	Non	Non	Non	Non	Non	Non	Non	Non
RAI	0881	051	0016	11/1960	F	J	173		73		Masculin	2		Oui	Oui	Oui	Oui	Oui	Oui	Oui	Oui	Non	Non	Non	Non	Non	Non	29/04/2016	Non	Non	Oui	Non	Non	Non	Non	Non	Oui	Oui	Oui	Oui	Non	Non	Non	Non	Non	Non	Non	Non	Non
RAI	0882	051	0017	05/1941	C	R	176		75		Masculin	2		Oui	Oui	Oui	Oui	Oui	Oui	Oui	Oui	Non	Non	Non	Non	Non	Non	29/04/2016	Non	Non	Non	Non	Non	Non	Non	Non	Non	Non	Non	Non	Non	Non	Non	Non	Non	Non	Non	Oui	Oui
RAI	0883	051	0018	08/1937	L	J	164		75		Masculin	2		Oui	Oui	Oui	Oui	Oui	Oui	Oui	Oui	Non	Non	Non	Non	Non	Non	02/05/2016	Non	Non	Oui	Non	Non	Non	Non	Non	Oui	Oui	Oui	Oui	Non	Non	Non	Non	Non	Non	Non	Non	Non
RAI	0884	051	0019	09/1965	P	V	170		103		Féminin	3		Oui	Oui	Oui	Oui	Oui	Oui	Oui	Oui	Non	Non	Non	Non	Non	Non	02/05/2016	Non	Non	Oui	Non	Non	Non	Non	Non	Non	Non	Non	Non	Non	Non	Non	Non	Non	Non	Non	Non	Non
RAI	0885	051	0020	05/1947	M	J	173		73		Masculin	1		Oui	Oui	Oui	Oui	Oui	Oui	Oui	Oui	Non	Non	Non	Non	Non	Non	02/05/2016	Non	Non	Non	Non	Non	Non	Non	Non	Non	Non	Non	Non	Non	Non	Non	Non	Non	Non	Non	Non	Non
RAI	0886	051	0021	10/1944	D	C	168		70		Féminin	3		Oui	Oui	Oui	Oui	Oui	Oui	Oui	Oui	Non	Non	Non	Non	Non	Non	02/05/2016	Non	Non	Non	Non	Non	Non	Non	Non	Non	Non	Non	Non	Non	Non	Non	Non	Non	Non	Non	Non	Non
RAI	0887	051	0022	09/1947	M	G	172		92		Masculin	2		Oui	Oui	Oui	Oui	Oui	Oui	Oui	Oui	Non	Non	Non	Non	Non	Non	02/05/2016	Non	Non	Non	Non	Non	Non	Non	Non	Non	Non	Non	Non	Non	Non	Non	Non	Non	Non	Non	Non	Non
RAI	0888	051	0023	08/1966	P	M	168		96		Féminin	2		Oui	Oui	Oui	Oui	Oui	Oui	Oui	Oui	Non	Non	Non	Non	Non	Non	03/05/2016	Non	Non	Non	Non	Non	Non	Non	Non	Non	Non	Non	Non	Non	Non	Non	Non	Non	Non	Non	Non	Non
RAI	0889	051	0024	09/1941	P	M	172		62		Masculin	3		Oui	Oui	Oui	Oui	Oui	Oui	Oui	Oui	Non	Non	Non	Non	Non	Non	03/05/2016	Non	Non	Oui	Non	Oui	Non	Non	Non	Non	Oui	Oui	Non	Non	Non	Non	Non	Non	Non	Non	Non	Non
RAI	0890	051	0025	07/1930	P	H	150		40		Féminin	1		Oui	Oui	Oui	Oui	Oui	Oui	Oui	Oui	Non	Non	Non	Non	Non	Non	03/05/2016	Non	Non	Non	Non	Non	Non	Non	Non	Non	Non	Non	Non	Non	Non	Non	Non	Non	Non	Non	Non	Non
RAI	0891	051	0026	08/1942	S	J	174		95		Masculin	2		Oui	Oui	Oui	Oui	Oui	Oui	Oui	Oui	Non	Non	Non	Non	Non	Non	04/05/2016	Non	Non	Oui	Non	Non	Non	Non	Non	Non	Non	Non	Non	Non	Non	Non	Non	Non	Non	Non	Non	Non
RAI	0892	051	0027	07/1941	D	L	175		87		Féminin	1		Oui	Oui	Oui	Oui	Oui	Oui	Oui	Oui	Non	Non	Non	Non	Non	Non	04/05/2016	Non	Non	Oui	Non	Non	Non	Non	Non	Non	Non	Non	Non	Non	Non	Non	Non	Non	Non	Non	Non	Non
RAI	0893	051	0028	12/1941	B	A	164		74		Féminin	3		Oui	Oui	Oui	Oui	Oui	Oui	Oui	Oui	Non	Non	Non	Non	Non	Non	04/05/2016	Non	Non	Oui	Non	Non	Oui	Non	Non	Non	Oui	Oui	Non	Non	Non	Non	Non	Non	Non	Non	Non	Non
RAI	0894	043	0001	08/1931	T	G	171		80		Masculin	2		Oui	Oui	Oui	Oui	Oui	Oui	Oui	Oui	Non	Non	Non	Non	Non	Non	10/05/2016	Non	Non	Oui	Non	Non	Non	Non	Non	Non	Oui	Oui	Non	Non	Non	Non	Non	Non	Non	Non	Non	Non
RAI	0895	043	0002	11/1961	S	J	182		86		Masculin	2		Oui	Oui	Oui	Oui	Oui	Oui	Oui	Oui	Non	Non	Non	Non	Non	Non	10/05/2016	Non	Non	Non	Non	Oui	Non	Non	Non	Non	Non	Non	Non	Non	Non	Non	Non	Non	Non	Non	Non	Non
RAI	0896	043	0003	09/1943	D	A	171		95		Masculin	3		Oui	Oui	Oui	Oui	Oui	Oui	Oui	Oui	Non	Non	Non	Non	Non	Non	10/05/2016	Non	Oui	Oui	Non	Oui	Non	Non	Non	Non	Non	Non	Non	Non	Non	Non	Non	Non	Non	Non	Non	Non
RAI	0897	043	0004	06/1936	A	C	168		81		Masculin	2		Oui	Oui	Oui	Oui	Oui	Oui	Oui	Oui	Non	Non	Non	Non	Non	Non	10/05/2016	Non	Non	Non	Non	Non	Non	Non	Non	Non	Non	Non	Non	Non	Non	Non	Non	Non	Non	Non	Non	Non
RAI	0898	043	0005	12/1940	G	R	170		80		Masculin	3		Oui	Oui	Oui	Oui	Oui	Oui	Oui	Oui	Non	Non	Non	Non	Non	Non	10/05/2016	Non	Non	Oui	Non	Non	Non	Non	Non	Oui	Oui	Oui	Oui	Non	Non	Non	Non	Non	Non	Non	Non	Non
RAI	0899	043	0006	09/1936	N	G	168		71		Masculin	2		Oui	Oui	Oui	Oui	Oui	Oui	Oui	Oui	Non	Non	Non	Non	Non	Non	10/05/2016	Non	Non	Non	Non	Non	Non	Non	Non	Oui	Non	Non	Non	Non	Non	Non	Non	Non	Non	Non	Non	Non
RAI	0900	043	0007	10/1963	C	T	160		76		Masculin	3		Oui	Oui	Oui	Oui	Oui	Oui	Oui	Oui	Non	Non	Non	Non	Non	Non	11/05/2016	Non	Non	Oui	Non	Non	Non	Non	Non	Non	Non	Non	Non	Non	Non	Non	Non	Non	Non	Non	Non	Non
RAI	0901	043	0008	01/1945	P	Y	173		99		Masculin	3		Oui	Oui	Oui	Oui	Oui	Oui	Oui	Oui	Non	Non	Non	Non	Non	Non	11/05/2016	Non	Oui	Oui	Non	Non	Non	Non	Non	Oui	Oui	Oui	Non	Non	Non	Non	Non	Non	Non	Non	Non	Non
RAI	0902	043	0009	11/1959	Q	P	182		62		Masculin	3		Oui	Oui	Oui	Oui	Oui	Oui	Oui	Oui	Non	Non	Non	Non	Non	Non	11/05/2016	Non	Non	Non	Non	Oui	Non	Non	Non	Non	Non	Non	Non	Non	Non	Non	Non	Non	Non	Non	Non	Non
RAI	0903	043	0010	10/1969	V	V	153		82		Féminin	2		Oui	Oui	Oui	Oui	Oui	Oui	Oui	Oui	Non	Non	Non	Non	Non	Non	11/05/2016	Non	Non	Oui	Non	Oui	Non	Non	Non	Non	Non	Non	Non	Non	Non	Non	Non	Non	Non	Non	Non	Non
RAI	0904	043	0011	04/1938	C	G	160		48		Féminin	2		Oui	Oui	Oui	Oui	Oui	Oui	Oui	Oui	Non	Non	Non	Non	Non	Non	12/05/2016	Non	Non	Non	Non	Non	Non	Non	Non	Non	Non	Non	Non	Non	Non	Non	Non	Non	Non	Non	Non	Non
RAI	0905	043	0012	01/1936	D	G	170		95		Masculin	2		Oui	Oui	Oui	Oui	Oui	Oui	Oui	Oui	Non	Non	Non	Non	Non	Non	12/05/2016	Non	Non	Oui	Non	Oui	Non	Non	Non	Non	Non	Non	Non	Non	Non	Non	Non	Non	Non	Non	Non	Non
RAI	0906	043	0013	04/1943	B	J	160		96		Féminin	2		Oui	Oui	Oui	Oui	Oui	Oui	Oui	Oui	Non	Non	Non	Non	Non	Non	12/05/2016	Non	Oui	Non	Non	Non	Non	Non	Non	Non	Non	Non	Non	Non	Non	Non	Non	Non	Non	Non	Non	Non
RAI	0907	043	0014	05/1944	E	R	180		105		Masculin	2		Oui	Oui	Oui	Oui	Oui	Oui	Oui	Oui	Non	Non	Non	Non	Non	Non	12/05/2016	Non	Non	Oui	Non	Non	Non	Non	Non	Non	Non	Non	Non	Non	Non	Non	Non	Non	Non	Non	Non	Non
RAI	0908	043	0015	05/1950	B	R	162		85		Féminin	2		Oui	Oui	Oui	Oui	Oui	Oui	Oui	Oui	Non	Non	Non	Non	Non	Non	13/05/2016	Non	Non	Non	Non	Oui	Non	Non	Non	Non	Non	Non	Non	Non	Non	Non	Non	Non	Non	Non	Non	Non
RAI	0909	043	0016	09/1970	M	V	163		91		Féminin	2		Oui	Oui	Oui	Oui	Oui	Oui	Oui	Oui	Non	Non	Non	Non	Non	Non	17/05/2016	Non	Non	Non	Non	Non	Non	Non	Non	Non	Non	Non	Non	Non	Non	Non	Non	Non	Non	Non	Non	Non
RAI	0910	043	0017	05/1966	P	L		ND		ND	Féminin	1		Oui	Oui	Oui	Oui	Oui	Oui	Oui	Oui	Non	Non	Non	Non	Non	Non	17/05/2016	Non	Non	Non	Non	Oui	Non	Non	Non	Non	Non	Non	Non	Non	Non	Non	Non	Non	Non	Non	Non	Non
RAI	0911	043	0018	05/1945	V	C	170		71		Masculin	2		Oui	Oui	Oui	Oui	Oui	Oui	Oui	Oui	Non	Non	Non	Non	Non	Non	18/05/2016	Non	Non	Non	Non	Oui	Non	Non	Non	Non	Non	Non	Non	Non	Non	Non	Non	Non	Non	Non	Non	Non
RAI	0912	043	0019	01/1959	P	M	168		95		Féminin	2		Oui	Oui	Oui	Oui	Oui	Oui	Oui	Oui	Non	Non	Non	Non	Non	Non	18/05/2016	Non	Non	Oui	Non	Non	Non	Non	Non	Non	Non	Non	Non	Non	Non	Non	Non	Non	Non	Non	Non	Non
RAI	0913	043	0020	05/1951	B	J	161		60		Féminin	2		Oui	Oui	Oui	Oui	Oui	Oui	Oui	Oui	Non	Oui	Non	Non	Non	Non	18/05/2016	Non	Non	Non	Non	Oui	Non	Non	Non	Non	Non	Non	Non	Non	Non	Non	Non	Non	Non	Non	Non	Non
RAI	0914	043	0021	05/1954	M	M	155		72		Féminin	2		Oui	Oui	Oui	Oui	Oui	Oui	Oui	Oui	Non	Non	Non	Non	Non	Non	18/05/2016	Non	Non	Oui	Non	Non	Non	Non	Non	Non	Non	Non	Non	Non	Non	Non	Non	Non	Non	Non	Non	Non
RAI	0915	043	0022	01/1960	N	Y	175		77		Masculin	3		Oui	Oui	Oui	Oui	Oui	Oui	Oui	Oui	Non	Non	Non	Non	Non	Non	18/05/2016	Non	Non	Non	Non	Oui	Non	Non	Non	Non	Non	Non	Non	Non	Non	Non	Non	Non	Non	Non	Non	Non
RAI	0916	048	0009	04/1965	B	C	156		78		Féminin	1		Oui	Oui	Oui	Oui	Oui	Oui	Oui	Oui	Non	Non	Non	Non	Non	Non	28/04/2016	Non	Non	Non	Non	Non	Non	Non	Non	Non	Non	Non	Non	Non	Non	Non	Non	Non	Non	Non	Non	Non
RAI	0917	048	0010	07/1945	S	R	183		120		Masculin	3		Oui	Oui	Oui	Oui	Oui	Oui	Oui	Oui	Non	Non	Non	Non	Non	Non	28/04/2016	Non	Non	Oui	Non	Oui	Non	Non	Non	Oui	Oui	Oui	Non	Non	Non	Non	Non	Non	Non	Non	Non	Non
RAI	0918	048	0011	04/1942	H	H	170		95		Masculin	2		Oui	Oui	Oui	Oui	Oui	Oui	Oui	Oui	Non	Non	Non	Non	Non	Non	28/04/2016	Non	Non	Non	Non	Non	Non	Non	Non	Non	Non	Non	Non	Non	Non	Non	Non	Non	Non	Non	Non	Non
RAI	0919	048	0012	09/1932	M	A	172		74		Masculin	2		Oui	Oui	Oui	Oui	Oui	Oui	Oui	Oui	Non	Non	Non	Non	Non	Non	28/04/2016	Non	Oui	Oui	Non	Non	Non	Non	Non	Oui	Non	Non	Non	Non	Non	Non	Non	Non	Non	Non	Non	Non
RAI	0920	048	0013	05/1932	F	M	150		72		Féminin	2		Oui	Oui	Oui	Oui	Oui	Oui	Oui	Oui	Non	Non	Non	Non	Non	Non	28/04/2016	Non	Non	Oui	Non	Non	Non	Non	Non	Non	Non	Non	Non	Non	Non	Non	Non	Non	Non	Non	Non	Non
RAI	0921	048	0014	03/1963	B	F	182		75		Masculin	3		Oui	Oui	Oui	Oui	Oui	Oui	Oui	Oui	Non	Non	Non	Non	Non	Non	02/05/2016	Non	Oui	Non	Non	Oui	Non	Non	Non	Non	Oui	Oui	Non	Non	Non	Non	Non	Non	Non	Non	Non	Non
RAI	0922	048	0015	12/1950	D	M	158		91		Féminin	2		Oui	Oui	Oui	Oui	Oui	Oui	Oui	Oui	Non	Non	Non	Non	Non	Non	02/05/2016	Non	Non	Oui	Non	Non	Non	Non	Non	Non	Non	Non	Non	Non	Non	Non	Non	Non	Non	Non	Non	Non
RAI	0923	048	0016	08/1934	L	J	155		69		Féminin	2		Oui	Oui	Oui	Oui	Oui	Oui	Oui	Oui	Non	Non	Non	Non	Non	Non	02/05/2016	Non	Non	Oui	Non	Non	Non	Non	Non	Oui	Non	Non	Non	Non	Non	Non	Non	Non	Non	Non	Non	Non
RAI	0924	048	0017	01/1945	M	T	167		80		Féminin	2		Oui	Oui	Oui	Oui	Oui	Oui	Oui	Oui	Non	Non	Non	Non	Non	Non	02/05/2016	Non	Non	Non	Oui	Non	Non	Non	Non	Oui	Non	Non	Non	Non	Non	Non	Non	Non	Non	Non	Non	Non
RAI	0925	048	0018	12/1935	S	Y	155		70		Féminin	2		Oui	Oui	Oui	Oui	Oui	Oui	Oui	Oui	Non	Non	Non	Non	Non	Non	02/05/2016	Non	Non	Oui	Non	Non	Non	Oui	Non	Non	Oui	Oui	Non	Non	Non	Non	Non	Non	Non	Non	Non	Non
RAI	0926	048	0019	08/1935	P	J	164		75		Masculin	3		Oui	Oui	Oui	Oui	Oui	Oui	Oui	Oui	Non	Non	Non	Non	Non	Non	02/05/2016	Non	Non	Oui	Non	Non	Non	Non	Non	Oui	Non	Non	Non	Non	Non	Non	Non	Non	Non	Non	Non	Non
RAI	0927	048	0020	10/1951	L	M	157		69		Féminin	1		Oui	Oui	Oui	Oui	Oui	Oui	Oui	Oui	Non	Non	Non	Non	Non	Non	02/05/2016	Non	Non	Oui	Non	Non	Non	Non	Non	Non	Non	Non	Non	Non	Non	Non	Non	Non	Non	Non	Non	Non
RAI	0928	048	0021	03/1936	S	M	162		71		Féminin	2		Oui	Oui	Oui	Oui	Oui	Oui	Oui	Oui	Non	Non	Non	Non	Non	Non	04/05/2016	Non	Non	Non	Non	Non	Non	Non	Non	Non	Non	Non	Non	Non	Non	Non	Non	Non	Non	Non	Non	Non
RAI	0929	048	0022	11/1963	B	A	165		75		Féminin	2		Oui	Oui	Oui	Oui	Oui	Oui	Oui	Oui	Non	Non	Non	Non	Non	Non	04/05/2016	Non	Non	Non	Non	Non	Non	Non	Non	Non	Non	Non	Non	Non	Non	Non	Non	Non	Non	Non	Non	Non
[truncated: 625 more columns]

## Sheet: information
Informations d'export :	Fichier de données produit par Sphinx iQ	© Le Sphinx Développement	http://www.lesphinx.eu
Enquête	Nom	HYPOTHERMIE_IQ_20170329
	Chemin	Z:\HYPOTHERMIE\HYPOTHERMIE_IQ_20170329\HYPOTHERMIE_IQ_20170329.sphx
	Date de création	29/03/2017 15:16:55
	Nombre total d'observations	928
Export	Date	30/03/2017 11:40:38
	Langue	FR
	Nombre d'observations exportées	928
	Strate	Echantillon total
	Filtre(s)
	Nombre de variables	609 variables affichées sur les 609 de l'enquête
Liste des variables de l'export	V1. I_TRIGRAMME	OT
	V2. I_NUMEROOBS	OT
	V3. I_NUMERO_CENTRE	OT
	V4. I_NUMERO_PATIENT	OT
	V5. I_datenais	OD
	V6. I_NOM	OT
	V7. I_PRENOM	OT
	V8. I_TAILLE	ON
	V9. I_TAILLE_ND	FU	ND
	V10. I_POIDS	ON
	V11. I_POIDS_ND	FU	ND
	V12. I_SEXE	FU	Féminin ; Masculin
	V13. I_ASA	ON
	V14. I_ASA_ND	FU	ND
	V15. I_HB	FU	Oui ; Non
	V16. I_CRITINCL1	FU	Oui ; Non
	V17. I_CRITINCL2	FU	Oui ; Non
	V18. I_CRITINCL3	FU	Oui ; Non
	V19. I_CRITINCL4	FU	Oui ; Non
	V20. I_CRITINCL5	FU	Oui ; Non
	V21. I_CRITINCL6	FU	Oui ; Non
	V22. I_CRITINCL7	FU	Oui ; Non
	V23. I_CRITNONINCL1	FU	Oui ; Non
	V24. I_CRITNONINCL2	FU	Oui ; Non
	V25. I_CRITNONINCL3	FU	Oui ; Non
	V26. I_CRITNONINCL4	FU	Oui ; Non
	V27. I_CRITNONINCL5	FU	Oui ; Non
	V28. I_CRITNONINCL6	FU	Oui ; Non
	V29. I_DATEINCLUSION	OD
	V30. I_ATCD1	FU	Oui ; Non ; ND
	V31. I_ATCD2	FU	Oui ; Non ; ND
	V32. I_ATCD3	FU	Oui ; Non ; ND
	V33. I_ATCD4	FU	Oui ; Non ; ND
	V34. I_ATCD5	FU	Oui ; Non ; ND
	V35. I_ATCD6	FU	Oui ; Non ; ND
	V36. I_ATCD7	FU	Oui ; Non ; ND
	V37. I_ATCD8	FU	Oui ; Non ; ND
	V38. I_ATCD9	FU	Oui ; Non ; ND
	V39. T_TTT1_3j-24hAVANT	FU	Oui ; Non ; ND
	V40. T_TTT1_24h_6hAVANT	FU	Oui ; Non ; ND
	V41. T_TTT1_6hAVANT	FU	Oui ; Non ; ND
	V42. T_TTT1_BLOC	FU	Oui ; Non ; ND
	V43. T_TTT1_SSPI	FU	Oui ; Non ; ND
	V44. T_TTT2_3j-24hAVANT	FU	Oui ; Non ; ND
	V45. T_TTT2_24h_6hAVANT	FU	Oui ; Non ; ND
	V46. T_TTT2_6hAVANT	FU	Oui ; Non ; ND
	V47. T_TTT2_BLOC	FU	Oui ; Non ; ND
	V48. T_TTT2_SSPI	FU	Oui ; Non ; ND
	V49. T_TTT3_3j-24hAVANT	FU	Oui ; Non ; ND
	V50. T_TTT3_24h_6hAVANT	FU	Oui ; Non ; ND
	V51. T_TTT3_6hAVANT	FU	Oui ; Non ; ND
	V52. T_TTT3_BLOC	FU	Oui ; Non ; ND
	V53. T_TTT3_SSPI	FU	Oui ; Non ; ND
	V54. T_TTT4_3j-24hAVANT	FU	Oui ; Non ; ND
	V55. T_TTT4_24h_6hAVANT	FU	Oui ; Non ; ND
	V56. T_TTT4_6hAVANT	FU	Oui ; Non ; ND
	V57. T_TTT4_BLOC	FU	Oui ; Non ; ND
	V58. T_TTT4_SSPI	FU	Oui ; Non ; ND
	V59. T_TTT5_3j-24hAVANT	FU	Oui ; Non ; ND
	V60. T_TTT5_24h_6hAVANT	FU	Oui ; Non ; ND
	V61. T_TTT5_6hAVANT	FU	Oui ; Non ; ND
	V62. T_TTT5_BLOC	FU	Oui ; Non ; ND
	V63. T_TTT5_SSPI	FU	Oui ; Non ; ND
	V64. T_TTT6_3j-24hAVANT	FU	Oui ; Non ; ND
	V65. T_TTT6_24h_6hAVANT	FU	Oui ; Non ; ND
	V66. T_TTT6_6hAVANT	FU	Oui ; Non ; ND
	V67. T_TTT6_BLOC	FU	Oui ; Non ; ND
	V68. T_TTT6_SSPI	FU	Oui ; Non ; ND
	V69. T_TTT7_3j-24hAVANT	FU	Oui ; Non ; ND
	V70. T_TTT7_24h_6hAVANT	FU	Oui ; Non ; ND
	V71. T_TTT7_6hAVANT	FU	Oui ; Non ; ND
	V72. T_TTT7_BLOC	FU	Oui ; Non ; ND
	V73. T_TTT7_SSPI	FU	Oui ; Non ; ND
	V74. T_TTT8_3j-24hAVANT	FU	Oui ; Non ; ND
	V75. T_TTT8_24h_6hAVANT	FU	Oui ; Non ; ND
	V76. T_TTT8_6hAVANT	FU	Oui ; Non ; ND
	V77. T_TTT8_BLOC	FU	Oui ; Non ; ND
	V78. T_TTT8_SSPI	FU	Oui ; Non ; ND
	V79. T_TTT9_3j-24hAVANT	FU	Oui ; Non ; ND
	V80. T_TTT9_24h_6hAVANT	FU	Oui ; Non ; ND
	V81. T_TTT9_6hAVANT	FU	Oui ; Non ; ND
	V82. T_TTT9_BLOC	FU	Oui ; Non ; ND
	V83. T_TTT9_SSPI	FU	Oui ; Non ; ND
	V84. T_TTT10_3j-24hAVANT	FU	Oui ; Non ; ND
	V85. T_TTT10_24h_6hAVANT	FU	Oui ; Non ; ND
	V86. T_TTT10_6hAVANT	FU	Oui ; Non ; ND
	V87. T_TTT10_BLOC	FU	Oui ; Non ; ND
	V88. T_TTT10_SSPI	FU	Oui ; Non ; ND
	V89. T_TTT11_3j-24hAVANT	FU	Oui ; Non ; ND
	V90. T_TTT11_24h_6hAVANT	FU	Oui ; Non ; ND
	V91. T_TTT11_6hAVANT	FU	Oui ; Non ; ND
	V92. T_TTT11_BLOC	FU	Oui ; Non ; ND
	V93. T_TTT11_SSPI	FU	Oui ; Non ; ND
	V94. T_TTT12_3j-24hAVANT	FU	Oui ; Non ; ND
	V95. T_TTT12_24h_6hAVANT	FU	Oui ; Non ; ND
	V96. T_TTT12_6hAVANT	FU	Oui ; Non ; ND
	V97. T_TTT12_BLOC	FU	Oui ; Non ; ND
	V98. T_TTT12_SSPI	FU	Oui ; Non ; ND
	V99. T_TTT13_3j-24hAVANT	FU	Oui ; Non ; ND
	V100. T_TTT13_24h_6hAVANT	FU	Oui ; Non ; ND
	V101. T_TTT13_6hAVANT	FU	Oui ; Non ; ND
	V102. T_TTT13_BLOC	FU	Oui ; Non ; ND
	V103. T_TTT13_SSPI	FU	Oui ; Non ; ND
	V104. T_TTT14_3j-24hAVANT	FU	Oui ; Non ; ND
	V105. T_TTT14_24h_6hAVANT	FU	Oui ; Non ; ND
	V106. T_TTT14_6hAVANT	FU	Oui ; Non ; ND
	V107. T_TTT14_BLOC	FU	Oui ; Non ; ND
	V108. T_TTT14_SSPI	FU	Oui ; Non ; ND
	V109. T_TTT15_3j-24hAVANT	FU	Oui ; Non ; ND
	V110. T_TTT15_24h_6hAVANT	FU	Oui ; Non ; ND
	V111. T_TTT15_6hAVANT	FU	Oui ; Non ; ND
	V112. T_TTT15_BLOC	FU	Oui ; Non ; ND
	V113. T_TTT15_SSPI	FU	Oui ; Non ; ND
	V114. T_TTT16_3j-24hAVANT	FU	Oui ; Non ; ND
	V115. T_TTT16_24h_6hAVANT	FU	Oui ; Non ; ND
	V116. T_TTT16_6hAVANT	FU	Oui ; Non ; ND
	V117. T_TTT16_BLOC	FU	Oui ; Non ; ND
	V118. T_TTT16_SSPI	FU	Oui ; Non ; ND
	V119. C_DATE	OD
	V120. C_SPECIALITE	FU	Orthopédie = 1 ; Digestif = 2 ; Gynécologie = 3 ; Vasculaire = 4 ; Urologie = 5 ; Endocrinologie 6 ; Autre = 9
	V121. C_AUTRE_SPE	OT
	V122. C_INTERVENTION	ON
	V123. C_VOIEABORD	FM	Laparotomie = 1 ; Laparoscopie = 2 ; Arthroscopie = 3 ; Trans-uréthrale = 4 ; Thoracotomie = 5 ; Mammaire = 6 ; Articulaire = 7 ; Rachidienne = 8 ; Parties molles et abord vasculaire = 10 ; Autre = 9
	V124. C_AUTRE_VOIE	OT
	V125. C_PREMEDICATION	FM	Aucune = 1 ; Benzodiazépines = 2 ; Hydroxyzine = 3 ; Gabaline, Prégabaline = 4 ; Autre = 9 ; ND
	V126. C_AUTRE_PREMEDICATION	OT
	V127. A_ANESTHESIE	FM	Anesthésie générale (AG) = 1 ; Rachianesthésie = 2 ; Anesthésie péridurale (APD) = 3 ; AG plus APD = 4 ; AG plus bloc plexique = 5 ; Autre = 9
	V128. A_AUTRE_TYPE	OT
	V129. A_HEUREDEB	OD
	V130. A_HEUREDEB_ND	FU	ND
	V131. A_HEUREFIN	OD
	V132. A_HEUREFIN_ND	FU	ND
	V133. B_TTT1_HYPNO_I	FU	Oui ; Non
	V134. B_TTT2_HYPNO_I	FU	Oui ; Non
	V135. B_TTT3_HYPNO_I	FU	Oui ; Non
	V136. B_TTT4_HYPNO_I	FU	Oui ; Non
	V137. B_TTT5_HYPNO_I	FU	Oui ; Non
	V138. B_TTT6_HYPNO_I	FU	Oui ; Non
	V139. B_TTT7_HYPNO_I	FU	Oui ; Non
	V140. B_TTT8_HYPNO_I	FU	Oui ; Non
	V141. B_TTT9_HYPNO_I	FU	Oui ; Non
	V142. B_TTT10_HYPNO_I	FU	Oui ; Non
	V143. B_TTT10_AUTRE_HYPNO_I	OT
	V144. B_TTT1_HYPNO_E	FU	Oui ; Non
	V145. B_TTT2_HYPNO_E	FU	Oui ; Non
	V146. B_TTT3_HYPNO_E	FU	Oui ; Non
	V147. B_TTT4_HYPNO_E	FU	Oui ; Non
	V148. B_TTT5_HYPNO_E	FU	Oui ; Non
	V149. B_TTT6_HYPNO_E	FU	Oui ; Non
	V150. B_TTT7_HYPNO_E	FU	Oui ; Non
	V151. B_TTT8_HYPNO_E	FU	Oui ; Non
	V152. B_TTT9_HYPNO_E	FU	Oui ; Non
	V153. B_TTT10_HYPNO_E	FU	Oui ; Non
	V154. B_TTT10_AUTRE_HYPNO_E	OT
	V155. B_TTT1_MORPHI_I	FU	Oui ; Non
	V156. B_TTT2_MORPHI_I	FU	Oui ; Non
	V157. B_TTT3_MORPHI_I	FU	Oui ; Non
	V158. B_TTT4_MORPHI_I	FU	Oui ; Non
	V159. B_TTT5_MORPHI_I	FU	Oui ; Non
	V160. B_TTT5_AUTRE_MORPHI_I	OT
	V161. B_TTT1_MORPHI_E	FU	Oui ; Non
	V162. B_TTT2_MORPHI_E	FU	Oui ; Non
	V163. B_TTT3_MORPHI_E	FU	Oui ; Non
	V164. B_TTT4_MORPHI_E	FU	Oui ; Non
	V165. B_TTT5_MORPHI_E	FU	Oui ; Non
	V166. B_TTT5_AUTRE_MORPHI_E	OT
	V167. B_TTT1_MYO_I	FU	Oui ; Non
	V168. B_TTT2_MYO_I	FU	Oui ; Non
	V169. B_TTT3_MYO_I	FU	Oui ; Non
	V170. B_TTT4_MYO_I	FU	Oui ; Non
	V171. B_TTT5_MYO_I	FU	Oui ; Non
	V172. B_TTT6_MYO_I	FU	Oui ; Non
	V173. B_TTT6_AUTRE_MYO_I	OT
	V174. B_TTT1_MYO_E	FU	Oui ; Non
	V175. B_TTT2_MYO_E	FU	Oui ; Non
	V176. B_TTT3_MYO_E	FU	Oui ; Non
	V177. B_TTT4_MYO_E	FU	Oui ; Non
	V178. B_TTT5_MYO_E	FU	Oui ; Non
	V179. B_TTT6_MYO_E	FU	Oui ; Non
	V180. B_TTT6_AUTRE_MYO_E	OT
	V181. B_TTT1_ANES_I	FE	Oui ; Non
	V182. B_TTT1_VOIE_ANES_I	FM	Intraveineux (1) ; Intrathécale (2) ; Péridurale(3) ; Plexique (4) ; Sous-Cutané (5) ; Autre (9)
	V183. B_TTT1_AUTREVOIE_ANES_I	OT
	V184. B_TTT2_ANES_I	FE	Oui ; Non
	V185. B_TTT2_VOIE_ANES_I	FM	Intraveineux (1) ; Intrathécale (2) ; Péridurale(3) ; Plexique (4) ; Sous-Cutané (5) ; Autre (9)
	V186. B_TTT2_AUTREVOIE_ANES_I	OT
	V187. B_TTT3_ANES_I	FE	Oui ; Non
	V188. B_TTT3_VOIE_ANES_I	FM	Intraveineux (1) ; Intrathécale (2) ; Péridurale(3) ; Plexique (4) ; Sous-Cutané (5) ; Autre (9)
	V189. B_TTT3_AUTREVOIE_ANES_I	OT
	V190. B_TTT4_ANES_I	FE	Oui ; Non
	V191. B_TTT4_VOIE_ANES_I	FM	Intraveineux (1) ; Intrathécale (2) ; Péridurale(3) ; Plexique (4) ; Sous-Cutané (5) ; Autre (9)
	V192. B_TTT4_AUTREVOIE_ANES_I	OT
	V193. B_TTT5_ANES_I	FE	Oui ; Non
	V194. B_TTT5_AUTRE_ANES_I	OT
	V195. B_TTT5_VOIE_ANES_I	FM	Intraveineux (1) ; Intrathécale (2) ; Péridurale(3) ; Plexique (4) ; Sous-Cutané (5) ; Autre (9)
	V196. B_TTT5_AUTREVOIE_ANES_I	OT
	V197. B_TTT1_ANES_E	FE	Oui ; Non
	V198. B_TTT1_VOIE_ANES_E	FM	Intraveineux (1) ; Intrathécale (2) ; Péridurale(3) ; Plexique (4) ; Sous-Cutané (5) ; Autre (9)
	V199. B_TTT1_AUTREVOIE_ANES_E	OT
	V200. B_TTT2_ANES_E	FE	Oui ; Non
	V201. B_TTT2_VOIE_ANES_E	FM	Intraveineux (1) ; Intrathécale (2) ; Péridurale(3) ; Plexique (4) ; Sous-Cutané (5) ; Autre (9)
	V202. B_TTT2_AUTREVOIE_ANES_E	OT
	V203. B_TTT3_ANES_E	FE	Oui ; Non
	V204. B_TTT3_VOIE_ANES_E	FM	Intraveineux (1) ; Intrathécale (2) ; Péridurale(3) ; Plexique (4) ; Sous-Cutané (5) ; Autre (9)
	V205. B_TTT3_AUTREVOIE_ANES_E	OT
	V206. B_TTT4_ANES_E	FE	Oui ; Non
	V207. B_TTT4_VOIE_ANES_E	FM	Intraveineux (1) ; Intrathécale (2) ; Péridurale(3) ; Plexique (4) ; Sous-Cutané (5) ; Autre (9)
	V208. B_TTT4_AUTREVOIE_ANES_E	OT
	V209. B_TTT5_ANES_E	FE	Oui ; Non
	V210. B_TTT5_AUTRE_ANES_E	OT
	V211. B_TTT5_VOIE_ANES_E	FM	Intraveineux (1) ; Intrathécale (2) ; Péridurale(3) ; Plexique (4) ; Sous-Cutané (5) ; Autre (9)
	V212. B_TTT5_AUTREVOIE_ANES_E	OT
	V213. B_TTT1_REMPLI	FU	Oui ; Non
	V214. B_TTT1_QTE	ON
	V215. B_TTT1_QTE_ND	FU	ND
	V216. B_TTT2_REMPLI	FU	Oui ; Non
	V217. B_TTT2_QTE	ON
	V218. B_TTT2_QTE_ND	FU	ND
	V219. B_TTT3_REMPLI	FU	Oui ; Non
	V220. B_TTT3_QTE	ON
	V221. B_TTT3_QTE_ND	FU	ND
	V222. B_TTT4_REMPLI	FU	Oui ; Non
	V223. B_TTT4_AUTRE_REMPLI	OT
	V224. B_TTT4_QTE	ON
	V225. B_TTT4_QTE_ND	FU	ND
	V226. B_TTT1_VASO	FU	Oui ; Non
	V227. B_TTT1_DOSE	ON
	V228. B_TTT1_DOSE_ND	FU	ND
	V229. B_TTT2_VASO	FU	Oui ; Non
	V230. B_TTT2_DOSE	ON
	V231. B_TTT2_DOSE_ND	FU	ND
	V232. B_TTT3_VASO	FU	Oui ; Non
	V233. B_TTT3_DOSE	ON
	V234. B_TTT3_DOSE_ND	FU	ND
	V235. B_TTT4_VASO	FU	Oui ; Non
	V236. B_TTT4_DOSE	ON
	V237. B_TTT4_DOSE_ND	FU	ND
	V238. B_TTT5_VASO	FU	Oui ; Non
	V239. B_TTT5_DOSE	ON
	V240. B_TTT5_DOSE_ND	FU	ND
	V241. B_TTT6_VASO	FU	Oui ; Non
	V242. B_TTT6_DOSE	ON
	V243. B_TTT6_DOSE_ND	FU	ND
	V244. B_TTT7_VASO	FU	Oui ; Non
	V245. B_TTT7_AUTRE_VASO	OT
	V246. B_TTT7_DOSE	ON
	V247. B_TTT7_DOSE_ND	FU	ND
	V248. B_TTT1_ANALG	FU	Oui ; Non
	V249. B_TTT2_ANALG	FU	Oui ; Non
	V250. B_TTT3_ANALG	FU	Oui ; Non
	V251. B_TTT4_ANALG	FU	Oui ; Non
	V252. B_TTT5_ANALG	FU	Oui ; Non
	V253. B_TTT6_ANALG	FU	Oui ; Non
	V254. B_TTT8_ANALG	FU	Oui ; Non
	V255. B_TTT8_AUTRE_ANALG	OT
	V256. B_TTT1_VOMI	FU	Oui ; Non
	V257. B_TTT2_VOMI	FU	Oui ; Non
	V258. B_TTT3_VOMI	FU	Oui ; Non
	V259. B_TTT4_VOMI	FU	Oui ; Non
	V260. B_TTT4_AUTRE_VOMI	OT
	V261. B_INTUBATION	FU	Oui ; Non ; NA
	V262. B_DESTINATION_PATIENT	FU	SSPI ; HOSPITALISATION ; REANIMATION ; UNITE DE SOINS CONTINUS ; UNITE DE SOINS INTENSIFS ; AUTRE
	V263. B_DESTINATION_AUTRE	OT
	V264. B_PREVU	FU	Oui ; Non
	V265. B_CAUSEIMPREVUE	OT
	V266. S_TTT1_ANALG	FU	Oui ; Non
	V267. S_TTT2_ANALG	FU	Oui ; Non
	V268. S_TTT3_ANALG	FU	Oui ; Non
	V269. S_TTT4_ANALG	FU	Oui ; Non
	V270. S_TTT5_ANALG	FU	Oui ; Non
	V271. S_TTT6_ANALG	FU	Oui ; Non
	V272. S_TTT7_ANALG	FU	Oui ; Non
	V273. S_TTT8_ANALG	FU	Oui ; Non
	V274. S_TTT8_AUTRE_ANALG	OT
	V275. S_TTT1_VOMI	FU	Oui ; Non
	V276. S_TTT2_VOMI1	FU	Oui ; Non
	V277. S_TTT3_VOMI	FU	Oui ; Non
	V278. S_TTT4_VOMI	FU	Oui ; Non
	V279. S_TTT4_AUTRE_VOMI	OT
	V280. S_TTT1_REMPLI	FU	Oui ; Non
	V281. S_TTT1_QTE	ON
	V282. S_TTT1_QTE_ND	FU	ND
	V283. S_TTT2_REMPLI	FU	Oui ; Non
	V284. S_TTT2_QTE	ON
	V285. S_TTT2_QTE_ND	FU	ND
	V286. S_TTT3_REMPLI	FU	Oui ; Non
	V287. S_TTT3_QTE	ON
	V288. S_TTT3_QTE_ND	FU	ND
	V289. S_TTT4_REMPLI	FU	Oui ; Non
	V290. S_TTT4_AUTRE_REMPLI	OT
	V291. S_TTT4_QTE	ON
	V292. S_TTT4_QTE_ND	FU	ND
	V293. S_TTT1_VASO	FU	Oui ; Non
	V294. S_TTT1_DOSE	ON
	V295. S_TTT1_DOSE_ND	FU	ND
	V296. S_TTT2_VASO	FU	Oui ; Non
	V297. S_TTT2_DOSE	ON
	V298. S_TTT2_DOSE_ND	FU	ND
	V299. S_TTT3_VASO	FU	Oui ; Non
	V300. S_TTT3_DOSE	ON
	V301. S_TTT3_DOSE_ND	FU	ND
	V302. S_TTT4_VASO	FU	Oui ; Non
	V303. S_TTT4_DOSE	ON
	V304. S_TTT4_DOSE_ND	FU	ND
	V305. S_TTT5_VASO	FU	Oui ; Non
	V306. S_TTT5_DOSE	ON
	V307. S_TTT5_DOSE_ND	FU	ND
	V308. S_TTT6_VASO	FU	Oui ; Non
	V309. S_TTT6_DOSE	ON
	V310. S_TTT6_DOSE_ND	FU	ND
	V311. S_TTT7_VASO	FU	Oui ; Non
	V312. S_TTT7_AUTRE_VASO	OT
	V313. S_TTT7_DOSE	ON
	V314. S_TTT7_DOSE_ND	FU	ND
	V315. S_DESTINATION_PATIENT	FU	HOSPITALISATION ; REANIMATION ; UNITE DE SOINS CONTINUS ; UNITE DE SOINS INTENSIFS ; AUTRE
	V316. S_DESTINATION_AUTRE	OT
	V317. S_PREVU	FU	Oui ; Non
	V318. S_CAUSEIMPREVUE	OT
	V319. P_RC_BLOC	FU	Oui ; Non
	V320. P_HEUREDEBRC_BLOC	OD
	V321. A_HEUREDEBRC_BLOC_ND	FU	ND
	V322. P_HEUREFINRC_BLOC	OD
	V323. A_HEUREFINRC_BLOC_ND	FU	ND
	V324. P_RC_SSPI	FU	Oui ; Non
	V325. P_HEUREDEBRC_SSPI	OD
	V326. A_HEUREDEBRC_SSPI_ND	FU	ND
	V327. P_HEUREFINRC_SSPI	OD
	V328. A_HEUREFINRC_SSPI_ND	FU	ND
	V329. P_RC1_BLOC	FU	Oui ; Non
	V330. P_RC2_BLOC	FU	Oui ; Non
	V331. P_RC3_BLOC	FU	Oui ; Non
	V332. P_RC4_BLOC	FU	Oui ; Non
	V333. P_RC5__BLOC	FU	Oui ; Non
	V334. P_RC6_BLOC	FU	Oui ; Non
	V335. P_RC6_AUTRE_BLOC	OT
	V336. P_RC1_SSPI	FU	Oui ; Non
	V337. P_RC2_SSPI	FU	Oui ; Non
	V338. P_RC3_SSPI	FU	Oui ; Non
	V339. P_RC4_SSPI	FU	Oui ; Non
	V340. P_RC5__SSPI	FU	Oui ; Non
	V341. P_RC6_SSPI	FU	Oui ; Non
	V342. P_RC6_AUTRE_SSPI	OT
	V343. P_RFIV_BLOC	FU	Oui ; Non
	V344. P_HEUREDEBRFIV_BLOC	OD
	V345. P_HEUREDEBRFIV_BLOC_ND	FU	ND
	V346. P_HEUREFINRFIV_BLOC	OD
	V347. P_HEUREFINRFIV_BLOC_ND	FU	ND
	V348. P_QTE_RFIV_BLOC	ON
	V349. P_QTE_RFIV_BLOC_ND	FU	ND
	V350. P_RFIV_SSPI	FU	Oui ; Non
	V351. P_HEUREDEBRFIV_SSPI	OD
	V352. P_HEUREDEBRFIV_SSPI_ND	FU	ND
	V353. P_HEUREFINRFIV_SSPI	OD
	V354. P_HEUREFINRFIV_SSPI_ND	FU	ND
	V355. P_QTE_RFIV_SSPI	ON
	V356. P_QTE_RFIV_SSPI_ND	FU	ND
	V357. P_RFIV1_BLOC	FU	Oui ; Non
	V358. P_RFIV2_BLOC	FU	Oui ; Non
	V359. P_RFIV3_BLOC	FU	Oui ; Non
	V360. P_RFIV4_BLOC	FU	Oui ; Non
	V361. P_RFIV5_BLOC	FU	Oui ; Non
	V362. P_RFIV6_BLOC	FU	Oui ; Non
	V363. P_RFIV7_BLOC	FU	Oui ; Non
	V364. P_RFIV8_BLOC	FU	Oui ; Non
	V365. P_RFIV8_AUTRE_BLOC	OT
	V366. P_RFIV1_SSPI	FU	Oui ; Non
	V367. P_RFIV2_SSPI	FU	Oui ; Non
	V368. P_RFIV3_SSPI	FU	Oui ; Non
	V369. P_RFIV4_SSPI	FU	Oui ; Non
	V370. P_RFIV5_SSPI	FU	Oui ; Non
	V371. P_RFIV6_SSPI	FU	Oui ; Non
	V372. P_RFIV7_SSPI	FU	Oui ; Non
	V373. P_RFIV8_SSPI	FU	Oui ; Non
	V374. P_RFIV8_AUTRE_SSPI	OT
	V375. P_RF_BLOC	FU	Oui ; Non
	V376. P_HEUREDEBRF_BLOC	OD
	V377. P_HEUREDEBRF_BLOC_ND	FU	ND
	V378. P_HEUREFINRF_BLOC	OD
	V379. P_HEUREFINRF_BLOC_ND	FU	ND
	V380. P_QTE_RF_BLOC	ON
	V381. P_QTE_RF_BLOC_ND	FU	ND
	V382. P_RF_SSPI	FU	Oui ; Non
	V383. P_HEUREDEBRF_SSPI	OD
	V384. P_HEUREDEBRF_SSPI_ND	FU	ND
	V385. P_HEUREFINRF_SSPI	OD
	V386. P_HEUREFINRF_SSPI_ND	FU	ND
	V387. P_QTE_RF_SSPI	ON
	V388. P_QTE_RF_SSPI_ND	FU	ND
	V389. P_RF1_BLOC	FU	Oui ; Non
	V390. P_RF2_BLOC	FU	Oui ; Non
	V391. P_RF3_BLOC	FU	Oui ; Non
	V392. P_RF3_AUTRE_BLOC	OT
	V393. P_RF1_SSPI	FU	Oui ; Non
	V394. P_RF2_SSPI	FU	Oui ; Non
	V395. P_RF3_SSPI	FU	Oui ; Non
	V396. P_RF3_AUTRE_SSPI	OT
	V397. M_T_BLOC	FU	Oui ; Non
	V398. M_HEUREDEB_T_BLOC	OD
	V399. M_HEUREDEB_T_BLOC_ND	FU	ND
	V400. M_HEUREFIN_T_BLOC	OD
	V401. M_HEUREFIN_T_BLOC_ND	FU	ND
	V402. M_T_SSPI	FU	Oui ; Non
	V403. M_HEUREDEB_T_SSPI	OD
	V404. M_HEUREDEB_T_SSPI_ND	FU	ND
	V405. M_HEUREFIN_T_SSPI	OD
	V406. M_HEUREFIN_T_SSPI_ND	FU	ND
	V407. M_T1_BLOC	FU	Oui ; Non
	V408. M_T2_BLOC	FU	Oui ; Non
	V409. M_T3_BLOC	FU	Oui ; Non
	V410. M_T4_BLOC	FU	Oui ; Non
	V411. M_T5_BLOC	FU	Oui ; Non
	V412. M_T6_BLOC	FU	Oui ; Non
	V413. M_T7_BLOC	FU	Oui ; Non
	V414. M_T8_BLOC	FU	Oui ; Non
	V415. M_T9BLOC	FU	Oui ; Non
	V416. M_T10_BLOC	FU	Oui ; Non
	V417. M_T11_BLOC	FU	Oui ; Non
	V418. M_T11_AUTRE_BLOC	OT
	V419. M_T1_SSPI	FU	Oui ; Non
	V420. M_T2_SSPI	FU	Oui ; Non
	V421. M_T3_SSPI	FU	Oui ; Non
	V422. M_T4_SSPI	FU	Oui ; Non
	V423. M_T5_SSPI	FU	Oui ; Non
	V424. M_T6_SSPI	FU	Oui ; Non
	V425. M_T7_SSPI	FU	Oui ; Non
	V426. M_T8_SSPI	FU	Oui ; Non
	V427. M_T9_SSPI	FU	Oui ; Non
	V428. M_T10_SSPI	FU	Oui ; Non
	V429. M_T11_SSPI	FU	Oui ; Non
	V430. M_T11_AUTRE_SSPI	OT
	V431. C_SPOTON	FU	Oui ; Non
	V432. C_HEUREDEB_ENR	OD
	V433. C_HEUREDEB_ENR_ND	FU	ND
	V434. C_HEUREFIN_ENR	OD
	V435. C_HEUREFIN_ENR_ND	FU	ND
	V436. C_HEURE1	OD
	V437. C_HEURE1_ND	FU	ND ; NA ; NF
	V438. C_TEMPERATURE1	ON
	V439. C_TEMPERATURE1_ND	FU	NA ; ND ; NF
	V440. C_DATE1	OD
	V441. C_DATE1_NA	FU	NA
	V442. C_HEURE2	OD
	V443. C_HEURE2_ND	FU	ND ; NA ; NF
	V444. C_TEMPERATURE2	ON
	V445. C_TEMPERATURE2_ND	FU	NA ; ND ; NF
	V446. C_DATE2	OD
	V447. C_DATE2_NA	FU	NA
	V448. C_HEURE3	OD
	V449. C_HEURE3_ND	FU	ND ; NA ; NF
	V450. C_TEMPERATURE3	ON
	V451. C_TEMPERATURE3_ND	FU	NA ; ND ; NF
	V452. C_DATE3	OD
	V453. C_DATE3_NA	FU	NA
	V454. C_HEURE4	OD
	V455. C_HEURE4_ND	FU	ND ; NA ; NF
	V456. C_TEMPERATURE4	ON
	V457. C_TEMPERATURE4_ND	FU	NA ; ND ; NF
	V458. C_DATE4	OD
	V459. C_DATE4_NA	FU	NA
	V460. C_HEURE5	OD
	V461. C_HEURE5_ND	FU	ND ; NA ; NF
	V462. C_TEMPERATURE5	ON
	V463. C_TEMPERATURE5_ND	FU	NA ; ND ; NF
	V464. C_DATE5	OD
	V465. C_DATE5_NA	FU	NA
	V466. C_HEURE6	OD
	V467. C_HEURE6_ND	FU	ND ; NA ; NF
	V468. C_TEMPERATURE6	ON
	V469. C_TEMPERATURE6_ND	FU	NA ; ND ; NF
	V470. C_DATE6	OD
	V471. C_DATE6_NA	FU	NA
	V472. C_HEURE7	OD
	V473. C_HEURE7_ND	FU	ND ; NA ; NF
	V474. C_TEMPERATURE7	ON
	V475. C_TEMPERATURE7_ND	FU	NA ; ND ; NF
	V476. C_DATE7	OD
	V477. C_DATE7_NA	FU	NA
	V478. C_HEURE8	OD
	V479. C_HEURE8_ND	FU	ND ; NA ; NF
	V480. C_TEMPERATURE8	ON
	V481. C_TEMPERATURE8_ND	FU	NA ; ND ; NF
	V482. C_DATE8	OD
	V483. C_DATE8_NA	FU	NA
	V484. C_HEURE9	OD
	V485. C_HEURE9_ND	FU	ND ; NA ; NF
	V486. C_TEMPERATURE9	ON
	V487. C_TEMPERATURE9_ND	FU	NA ; ND ; NF
	V488. C_DATE9	OD
	V489. C_DATE9_NA	FU	NA
	V490. C_HEURE10	OD
	V491. C_HEURE10_ND	FU	ND ; NA ; NF
	V492. C_TEMPERATURE10	ON
	V493. C_TEMPERATURE10_ND	FU	NA ; ND ; NF
	V494. C_DATE10	OD
	V495. C_DATE10_NA	FU	NA
	V496. C_HEURE11	OD
	V497. C_HEURE11_ND	FU	ND ; NA ; NF
	V498. C_TEMPERATURE11	ON
	V499. C_TEMPERATURE11_ND	FU	NA ; ND ; NF
	V500. C_DATE11	OD
	V501. C_DATE11_NA	FU	NA
	V502. C_HEURE12	OD
	V503. C_HEURE12_ND	FU	ND ; NA ; NF
	V504. C_TEMPERATURE12	ON
	V505. C_TEMPERATURE12_ND	FU	NA ; ND ; NF
	V506. C_DATE12	OD
	V507. C_DATE12_NA	FU	NA
	V508. C_HEURE13	OD
	V509. C_HEURE13_ND	FU	ND ; NA ; NF
	V510. C_TEMPERATURE13	ON
	V511. C_TEMPERATURE13_ND	FU	NA ; ND ; NF
	V512. C_DATE13	OD
	V513. C_DATE13_NA	FU	NA
	V514. C_HEURE14	OD
	V515. C_HEURE14_ND	FU	ND ; NA ; NF
	V516. C_TEMPERATURE14	ON
	V517. C_TEMPERATURE14_ND	FU	NA ; ND ; NF
	V518. C_DATE14	OD
	V519. C_DATE14_NA	FU	NA
	V520. C_HEURE15	OD
	V521. C_HEURE15_ND	FU	ND ; NA ; NF
	V522. C_TEMPERATURE15	ON
	V523. C_TEMPERATURE15_ND	FU	NA ; ND ; NF
	V524. C_DATE15	OD
	V525. C_DATE15_NA	FU	NA
	V526. C_HEURE16	OD
	V527. C_HEURE16_ND	FU	NA ; ND ; NF
	V528. C_TEMPERATURE16	ON
	V529. C_TEMPERATURE16_ND	FU	NA ; ND ; NF
	V530. C_DATE16	OD
	V531. C_DATE16_NA	FU	NA
	V532. C_HEURE17	OD
	V533. C_HEURE17_ND	FU	ND ; NA ; NF
	V534. C_TEMPERATURE17	ON
	V535. C_TEMPERATURE17_ND	FU	NA ; ND ; NF
	V536. C_DATE17	OD
	V537. C_DATE17_NA	FU	NA
	V538. C_HBPREOP	ON
	V539. C_HBPREOP_ND	FU	ND ; NF
	V540. C_HBPOSTOP	ON
	V541. C_HBPOSTOP_ND	FU	ND ; NF
	V542. C_CGH	FU	Oui ; Non
	V543. C_PFC	FU	Oui ; Non
	V544. C_PLAQ	FU	Oui ; Non
	V545. C_FER	FU	Oui ; Non
	V546. C_CGH_PEROP	ON
	V547. C_CGH_PEROP_ND	FU	ND
	V548. C_CGH_SSPI	ON
	V549. C_CGH_SSPI_ND	FU	ND
	V550. C_CGH_SSPI_J1	ON
	V551. C_CGH_SSPI_J1_ND	FU	ND
	V552. C_CGH_J1	ON
	V553. C_CGH_J1_ND	FU	ND
	V554. C_PFC_PEROP	ON
	V555. C_PFC_PEROP_ND	FU	ND
	V556. C_PFC_SSPI	ON
	V557. C_PFC_SSPI_ND	FU	ND
	V558. C_PFC_SSPI_J1	ON
	V559. C_PFC_SSPI_J1_ND	FU	ND
	V560. C_PFC_J1	ON
	V561. C_PFC_J1_ND	FU	ND
	V562. C_PLAQ_PEROP	ON
	V563. C_PLAQ_PEROP_ND	FU	ND
	V564. C_PLAQ_SSPI	ON
	V565. C_PLAQ_SSPI_ND	FU	ND
	V566. C_PLAQ_SSPI_J1	ON
	V567. C_PLAQ_SSPI_J1_ND	FU	ND
	V568. C_PLAQ_J1	ON
	V569. C_PLAQ_J1_ND	FU	ND
	V570. C_FER_PEROP	ON
	V571. C_FER_PEROP_ND	FU	ND
	V572. C_FER_SSPI	ON
	V573. C_FER_SSPI_ND	FU	ND
	V574. C_FER_SSPI_J1	ON
	V575. C_FER_SSPI_J1_ND	FU	ND
	V576. C_FER_J1	ON
	V577. C_FER_J1_ND	FU	ND
	V578. C_TROPOJ1<	FU	<
	V579. C_TROPONINEPOSTOPJ1	ON
	V580. C_TROPONINE_POSTOPJ1_ND	FU	ND ; NF
	V581. C_TROPOJ2<	FU	<
	V582. C_TROPONINEPOSTOPJ2	ON
	V583. C_TROPONINE_POSTOPJ2_ND	FU	ND ; NF
	V584. S_HOSP	FU	Oui ; Non
	V585. S_DATEENTREE_HOSP	OD
	V586. S_DATEENTREE_HOSP_ND	FU	ND
	V587. S_DATESORTIE_HOSP	OD
	V588. S_DATESORTIE_HOSP_ND	FU	ND
	V589. S_REA	FU	Oui ; Non
	V590. S_DATEENTREE_REA	OD
	V591. S_DATEENTREE_REA_ND	FU	ND
	V592. S_DATESORTIE_REA	OD
	V593. S_DATESORTIE_REA_ND	FU	ND
	V594. S_USC	FU	Oui ; Non
	V595. S_DATEENTREE_USC	OD
	V596. S_DATEENTREE_USC_ND	FU	ND
	V597. S_DATESORTIE_USC	OD
	V598. S_DATESORTIE_USC_ND	FU	ND
	V599. S_USI	FU	Oui ; Non
	V600. S_DATEENTREE_USI	OD
	V601. S_DATEENTREE_USI_ND	FU	ND
	V602. S_DATESORTIE_USI	OD
	V603. S_DATESORTIE_USI_ND	FU	ND
	V604. S_AUTRE	FU	Oui ; Non
	V605. S_AUTRE_SERVICE	OT
	V606. S_DATEENTREE_AUTRE	OD
	V607. S_DATEENTREE_AUTRE_ND	FU	ND
	V608. S_DATESORTIE_AUTRE	OD
	V609. S_DATESORTIE_AUTRE_ND	FU	ND
